# Supplementary material for: N-(2-Allyl-4-chloro-2H-indazol-5-yl)-4-meth­oxy­benzene­sulfonamide hemi­hydrate
Source: Acta Crystallogr Sect E Struct Rep Online. 2013 Jul 31;69(Pt 8):o1353. doi: 10.1107/S1600536813020606 (PMC3793831; doi:10.1107/S1600536813020606)
Supplement: Supplementary file 1 [file e-69-o1353-sup1.cif]

##############################################################################
#                                                                            #
# This CIF contains the data in a paper accepted for publication in          #
# Acta Crystallographica Section E. It conforms to the requirements of       #
# Notes for Authors for Acta Crystallographica Section E, and has been       #
# peer reviewed under the auspices of the IUCr Commission on Journals.       #
#                                                                            #
# Full details of the Crystallographic Information File format               #
# are given in the paper "The Crystallographic Information File (CIF):       #
# a New Standard Archive File for Crystallography" by S. R. Hall, F. H.      #
# Allen and I. D. Brown [Acta Cryst. (1991), A47, 655-685].                  #
#                                                                            #
# The current version of the core CIF dictionary is obtainable from          #
# ftp://ftp.iucr.org/pub/cif_core.dic.                                       #
#                                                                            #
# Software is freely available for graphical display of the structure(s)     #
# in this CIF. For information consult the CIF software page                 #
# http://www.iucr.org/resources/cif/software.                                #
#                                                                            #
# This file may be used for bona fide research purposes within the           #
# scientific community so long as proper attribution is given to the journal # 
# article from which it was obtained.                                        #
#                                                                            #
##############################################################################
data_I
_audit_creation_method     SHELXL-97
_journal_date_recd_electronic     2013-07-23
_journal_date_accepted     2013-07-24
_journal_name_full     'Acta Crystallographica, Section E'
_journal_year     2013
_journal_volume     69
_journal_issue      8
_journal_page_first     o1353
_journal_page_last     o1353
_journal_paper_category     QO
_journal_paper_doi     10.1107/S1600536813020606
_journal_coeditor_code     TK5244
_publ_contact_author_name     'Hakima Chicha'
_publ_contact_author_address
;
Laboratoire de Chimie Organique et Analytique
Universit\'e Sultan Moulay Slimane,
Facult\'e des Sciences et Techniques, B\'eni-Mellal, BP 523, Morocco
;
_publ_contact_author_email     'hakima_chicha@yahoo.fr'
_publ_contact_author_fax     '212 537 77 54 40'
_publ_contact_author_phone     '212 537 77 54 40'
_publ_section_title
;
<i>N</i>-(2-Allyl-4-chloro-2<i>H</i>-indazol-5-yl)-4-methoxybenzenesulfonamide
hemihydrate
;
loop_
    _publ_author_name
    _publ_author_address
    'Chicha, Hakima'
;
Laboratoire de Chimie Organique et Analytique
Universit\'e Sultan Moulay Slimane,
Facult\'e des Sciences et Techniques, B\'eni-Mellal, BP 523, Morocco
;
    'Kouakou, Assoman'
;
Laboratoire de Chimie Organique et Analytique
Universit\'e Sultan Moulay Slimane,
Facult\'e des Sciences et Techniques, B\'eni-Mellal, BP 523, Morocco
;
    'Rakib, El Mostapha'
;
Laboratoire de Chimie Organique et Analytique
Universit\'e Sultan Moulay Slimane,
Facult\'e des Sciences et Techniques, B\'eni-Mellal, BP 523, Morocco
;
    'Saadi, Mohamed'
;
Laboratoire de Chimie du Solide Appliqu\'ee,
Facult\'e des Sciences, Universit\'e Mohammed V-Agdal
Avenue Ibn Battouta, BP 1014, Rabat, Morocco
;
    'El Ammari, Lahcen'
;
Laboratoire de Chimie du Solide Appliqu\'ee,
Facult\'e des Sciences, Universit\'e Mohammed V-Agdal
Avenue Ibn Battouta, BP 1014, Rabat, Morocco
;
_publ_section_synopsis     .
_chemical_name_systematic
;
<i>N</i>-(2-Allyl-4-chloro-2<i>H</i>-indazol-5-yl)-4-methoxybenzenesulfonamide
hemihydrate
;
_chemical_name_common     ?
_chemical_formula_moiety     'C17 H16 Cl N3 O3 S, 0.5(H2 O)'
_chemical_formula_sum     'C17 H17 Cl1 N3 O3.5 S1'
_chemical_formula_iupac     'C17 H16 Cl N3 O3 S, 0.5H2 O'
_chemical_formula_weight     386.86
_chemical_melting_point     ?
_symmetry_cell_setting     monoclinic
_symmetry_space_group_name_H-M     'C 2/c'
_symmetry_space_group_name_Hall     '-C 2yc'
loop_
    _symmetry_equiv_pos_as_xyz
    'x, y, z'
    '-x, y, -z+1/2'
    'x+1/2, y+1/2, z'
    '-x+1/2, y+1/2, -z+1/2'
    '-x, -y, -z'
    'x, -y, z-1/2'
    '-x+1/2, -y+1/2, -z'
    'x+1/2, -y+1/2, z-1/2'
_cell_length_a     23.5515(9)
_cell_length_b     8.9081(3)
_cell_length_c     20.8278(8)
_cell_angle_alpha     90.00
_cell_angle_beta     122.628(2)
_cell_angle_gamma     90.00
_cell_volume     3680.1(2)
_cell_formula_units_Z     8
_cell_measurement_reflns_used     4389
_cell_measurement_theta_min     2.51
_cell_measurement_theta_max     27.87
_cell_measurement_temperature     296(2)
_exptl_crystal_description     block
_exptl_crystal_colour     colourless
_exptl_crystal_size_max     0.41
_exptl_crystal_size_mid     0.38
_exptl_crystal_size_min     0.27
_exptl_crystal_density_diffrn     1.396
_exptl_crystal_density_meas     ?
_exptl_crystal_density_method     'not measured'
_exptl_crystal_F_000     1608
_exptl_absorpt_coefficient_mu     0.345
_exptl_absorpt_correction_type     none
_exptl_absorpt_process_details     ?
_exptl_absorpt_correction_T_min     .
_exptl_absorpt_correction_T_max     .
_exptl_special_details     .
_diffrn_ambient_temperature     296(2)
_diffrn_radiation_type     MoK\a
_diffrn_radiation_wavelength     0.71073
_diffrn_radiation_source     'fine-focus sealed tube'
_diffrn_radiation_monochromator     graphite
_diffrn_measurement_device_type     'Bruker X8 APEX'
_diffrn_measurement_method     '\f and \w scans'
_diffrn_reflns_number     20391
_diffrn_reflns_av_R_equivalents     0.0574
_diffrn_reflns_av_sigmaI/netI     0.0509
_diffrn_reflns_theta_min     2.51
_diffrn_reflns_theta_max     27.87
_diffrn_reflns_theta_full     27.87
_diffrn_measured_fraction_theta_max     0.999
_diffrn_measured_fraction_theta_full     0.999
_diffrn_reflns_limit_h_min     -30
_diffrn_reflns_limit_h_max     29
_diffrn_reflns_limit_k_min     -11
_diffrn_reflns_limit_k_max     11
_diffrn_reflns_limit_l_min     -25
_diffrn_reflns_limit_l_max     27
_refine_special_details
;
Refinement of <i>F</i>^2^ against all reflections. The weighted <i>R</i>-factor
<i>wR</i> and goodness of fit <i>S</i> are based on <i>F</i>^2^, conventional
<i>R</i>-factors <i>R</i> are based on <i>F</i>, with <i>F</i> set to zero for
negative <i>F</i>^2^. The threshold expression of <i>F</i>^2^ >
2\s(<i>F</i>^2^) is used only for calculating <i>R</i>-factors(gt) <i>etc</i>.
and is not relevant to the choice of reflections for refinement.
<i>R</i>-factors based on <i>F</i>^2^ are statistically about twice as large
as those based on <i>F</i>, and <i>R</i>- factors based on all data will be
even larger.
;
_reflns_number_total     4389
_reflns_number_gt     2740
_reflns_threshold_expression     I>2\s(I)
_refine_ls_structure_factor_coef     Fsqd
_refine_ls_matrix_type     full
_refine_ls_R_factor_all     0.0891
_refine_ls_R_factor_gt     0.0471
_refine_ls_wR_factor_gt     0.1025
_refine_ls_wR_factor_ref     0.1221
_refine_ls_goodness_of_fit_ref     1.018
_refine_ls_restrained_S_all     1.018
_refine_ls_number_reflns     4389
_refine_ls_number_parameters     231
_refine_ls_number_restraints     0
_refine_ls_hydrogen_treatment     constr
_refine_ls_weighting_scheme     calc
_refine_ls_weighting_details
         'calc w=1/[\s^2^(Fo^2^)+(0.0457P)^2^+2.4160P] where P=(Fo^2^+2Fc^2^)/3'
_atom_sites_solution_hydrogens     geom
_atom_sites_solution_primary     direct
_atom_sites_solution_secondary     difmap
_refine_ls_shift/su_max     0.000
_refine_ls_shift/su_mean     0.000
_refine_diff_density_max     0.342
_refine_diff_density_min     -0.332
_refine_ls_extinction_method     none
_refine_ls_extinction_coef     ?
loop_
    _atom_type_symbol
    _atom_type_description
    _atom_type_scat_dispersion_real
    _atom_type_scat_dispersion_imag
    _atom_type_scat_source
    'C' 'C' 0.0033 0.0016
                         'International Tables Vol C Tables 4.2.6.8 and 6.1.1.4'
    'H' 'H' 0.0000 0.0000
                         'International Tables Vol C Tables 4.2.6.8 and 6.1.1.4'
    'N' 'N' 0.0061 0.0033
                         'International Tables Vol C Tables 4.2.6.8 and 6.1.1.4'
    'O' 'O' 0.0106 0.0060
                         'International Tables Vol C Tables 4.2.6.8 and 6.1.1.4'
    'S' 'S' 0.1246 0.1234
                         'International Tables Vol C Tables 4.2.6.8 and 6.1.1.4'
    'Cl' 'Cl' 0.1484 0.1585
                         'International Tables Vol C Tables 4.2.6.8 and 6.1.1.4'
_computing_data_collection     'APEX2 (Bruker, 2009)'
_computing_cell_refinement     'SAINT (Bruker, 2009)'
_computing_data_reduction     'SAINT (Bruker, 2009)'
_computing_structure_solution     'SHELXS97 (Sheldrick, 2008)'
_computing_structure_refinement     'SHELXL97 (Sheldrick, 2008)'
_computing_molecular_graphics     'ORTEP-3 for Windows (Farrugia, 2012)'
_computing_publication_material
                               'PLATON (Spek, 2009) and publCIF (Westrip, 2010)'
loop_
    _atom_site_type_symbol
    _atom_site_label
    _atom_site_fract_x
    _atom_site_fract_y
    _atom_site_fract_z
    _atom_site_U_iso_or_equiv
    _atom_site_adp_type
    _atom_site_calc_flag
    _atom_site_refinement_flags
    _atom_site_occupancy
    _atom_site_symmetry_multiplicity
    _atom_site_disorder_assembly
    _atom_site_disorder_group
    C C1 0.07686(11) 0.1101(2) 0.24133(13) 0.0363(5) Uani d . 1 1 . .
    C C2 0.06759(12) -0.0223(3) 0.19808(14) 0.0434(6) Uani d . 1 1 . .
    H H2 0.0569 -0.0121 0.1483 0.052 Uiso calc R 1 1 . .
    C C3 0.07383(13) -0.1630(3) 0.22687(14) 0.0457(6) Uani d . 1 1 . .
    H H3 0.0688 -0.2476 0.1981 0.055 Uiso calc R 1 1 . .
    C C4 0.08816(12) -0.1761(3) 0.30157(13) 0.0402(5) Uani d . 1 1 . .
    C C5 0.09891(11) -0.0468(2) 0.34607(13) 0.0369(5) Uani d . 1 1 . .
    C C6 0.09541(11) 0.0968(2) 0.31577(13) 0.0361(5) Uani d . 1 1 . .
    C C7 0.10847(12) -0.1007(3) 0.41405(14) 0.0458(6) Uani d . 1 1 . .
    H H7 0.1169 -0.0441 0.4558 0.055 Uiso calc R 1 1 . .
    C C8 0.11049(16) -0.3571(3) 0.46422(16) 0.0612(8) Uani d . 1 1 . .
    H H8A 0.0770 -0.4358 0.4394 0.073 Uiso calc R 1 1 . .
    H H8B 0.1028 -0.3065 0.5001 0.073 Uiso calc R 1 1 . .
    C C9 0.1797(2) -0.4252(4) 0.5063(2) 0.0854(11) Uani d . 1 1 . .
    H H9 0.1947 -0.4679 0.4773 0.103 Uiso calc R 1 1 . .
    C C10 0.2188(2) -0.4290(6) 0.5770(3) 0.1285(17) Uani d . 1 1 . .
    H H10A 0.2056 -0.3874 0.6080 0.154 Uiso calc R 1 1 . .
    H H10B 0.2610 -0.4734 0.5987 0.154 Uiso calc R 1 1 . .
    C C11 0.19083(12) 0.3430(3) 0.25760(13) 0.0404(5) Uani d . 1 1 . .
    C C12 0.23937(14) 0.2387(3) 0.27121(15) 0.0517(7) Uani d . 1 1 . .
    H H12 0.2288 0.1607 0.2369 0.062 Uiso calc R 1 1 . .
    C C13 0.30364(14) 0.2495(3) 0.33557(15) 0.0521(7) Uani d . 1 1 . .
    H H13 0.3364 0.1796 0.3443 0.062 Uiso calc R 1 1 . .
    C C14 0.31891(13) 0.3638(3) 0.38665(14) 0.0448(6) Uani d . 1 1 . .
    C C15 0.26970(14) 0.4682(3) 0.37284(15) 0.0555(7) Uani d . 1 1 . .
    H H15 0.2802 0.5461 0.4072 0.067 Uiso calc R 1 1 . .
    C C16 0.20606(13) 0.4575(3) 0.30924(15) 0.0514(7) Uani d . 1 1 . .
    H H16 0.1732 0.5269 0.3008 0.062 Uiso calc R 1 1 . .
    C C17 0.43186(15) 0.2760(4) 0.47218(17) 0.0706(9) Uani d . 1 1 . .
    H H17A 0.4722 0.3057 0.5189 0.106 Uiso calc R 1 1 . .
    H H17B 0.4409 0.2688 0.4325 0.106 Uiso calc R 1 1 . .
    H H17C 0.4171 0.1802 0.4790 0.106 Uiso calc R 1 1 . .
    N N1 0.06279(10) 0.2526(2) 0.20483(11) 0.0415(5) Uani d . 1 1 . .
    H H1 0.0473 0.3177 0.2200 0.050 Uiso d R 1 1 . .
    N N2 0.09126(11) -0.3021(2) 0.33985(12) 0.0491(5) Uani d . 1 1 . .
    N N3 0.10311(11) -0.2499(2) 0.40710(12) 0.0481(5) Uani d . 1 1 . .
    O O1 0.08137(9) 0.47240(19) 0.14958(10) 0.0602(5) Uani d . 1 1 . .
    O O2 0.11154(9) 0.2212(2) 0.12606(10) 0.0550(5) Uani d . 1 1 . .
    O O3 0.38047(10) 0.3849(2) 0.45159(10) 0.0651(6) Uani d . 1 1 . .
    O O4 0.0000 -0.5316(2) 0.2500 0.0455(6) Uani d S 1 2 . .
    H H4 0.0324 -0.4800 0.2868 0.055 Uiso d R 1 1 . .
    S S1 0.10886(3) 0.32522(7) 0.17658(3) 0.04380(18) Uani d . 1 1 . .
    Cl Cl1 0.11387(4) 0.25023(7) 0.37487(4) 0.0539(2) Uani d . 1 1 . .
loop_
    _atom_site_aniso_label
    _atom_site_aniso_U_11
    _atom_site_aniso_U_22
    _atom_site_aniso_U_33
    _atom_site_aniso_U_12
    _atom_site_aniso_U_13
    _atom_site_aniso_U_23
    C1 0.0325(12) 0.0362(11) 0.0432(14) -0.0015(9) 0.0224(10) -0.0012(10)
    C2 0.0502(15) 0.0461(13) 0.0395(14) -0.0016(11) 0.0279(12) -0.0045(11)
    C3 0.0548(15) 0.0385(13) 0.0473(15) -0.0058(11) 0.0299(13) -0.0112(11)
    C4 0.0418(13) 0.0355(12) 0.0426(13) -0.0036(10) 0.0223(11) -0.0035(10)
    C5 0.0334(12) 0.0374(12) 0.0354(12) -0.0021(10) 0.0156(10) -0.0031(10)
    C6 0.0328(12) 0.0341(11) 0.0399(13) -0.0014(9) 0.0186(10) -0.0063(10)
    C7 0.0488(15) 0.0420(13) 0.0425(14) -0.0026(11) 0.0220(12) -0.0046(11)
    C8 0.078(2) 0.0522(15) 0.0503(16) -0.0095(15) 0.0324(15) 0.0060(13)
    C9 0.113(3) 0.069(2) 0.060(2) 0.022(2) 0.038(2) 0.0236(18)
    C10 0.090(3) 0.168(5) 0.130(4) 0.029(3) 0.061(3) 0.046(4)
    C11 0.0413(13) 0.0437(13) 0.0389(13) -0.0031(11) 0.0233(11) 0.0003(11)
    C12 0.0509(16) 0.0530(15) 0.0490(16) -0.0001(12) 0.0255(13) -0.0111(12)
    C13 0.0469(15) 0.0546(15) 0.0521(16) 0.0088(12) 0.0250(13) -0.0044(13)
    C14 0.0446(14) 0.0488(14) 0.0360(13) -0.0008(11) 0.0185(11) 0.0006(11)
    C15 0.0555(17) 0.0510(15) 0.0479(16) 0.0041(13) 0.0200(13) -0.0123(12)
    C16 0.0516(16) 0.0462(14) 0.0530(16) 0.0083(12) 0.0259(13) -0.0020(12)
    C17 0.0550(18) 0.085(2) 0.0531(18) 0.0131(16) 0.0170(15) 0.0047(16)
    N1 0.0426(11) 0.0384(10) 0.0480(12) 0.0044(9) 0.0272(10) 0.0030(9)
    N2 0.0621(14) 0.0374(10) 0.0467(13) -0.0070(10) 0.0285(11) -0.0033(10)
    N3 0.0580(14) 0.0422(11) 0.0400(12) -0.0039(10) 0.0238(11) 0.0007(10)
    O1 0.0570(11) 0.0533(11) 0.0583(12) 0.0038(9) 0.0232(10) 0.0218(9)
    O2 0.0580(12) 0.0709(12) 0.0423(10) -0.0083(9) 0.0311(9) -0.0085(9)
    O3 0.0547(12) 0.0710(12) 0.0449(11) 0.0067(10) 0.0106(9) -0.0085(9)
    O4 0.0490(14) 0.0278(11) 0.0537(15) 0.000 0.0238(12) 0.000
    S1 0.0435(3) 0.0467(3) 0.0391(3) -0.0030(3) 0.0210(3) 0.0045(3)
    Cl1 0.0702(5) 0.0371(3) 0.0480(4) 0.0009(3) 0.0275(3) -0.0084(3)
_geom_special_details
;
All s.u.'s (except the s.u. in the dihedral angle between two l.s. planes) are
estimated using the full covariance matrix. The cell s.u.'s are taken into
account individually in the estimation of s.u.'s in distances, angles and
torsion angles; correlations between s.u.'s in cell parameters are only used
when they are defined by crystal symmetry. An approximate (isotropic)
treatment of cell s.u.'s is used for estimating s.u.'s involving l.s. planes.
;
loop_
    _geom_bond_atom_site_label_1
    _geom_bond_atom_site_label_2
    _geom_bond_site_symmetry_2
    _geom_bond_distance
    _geom_bond_publ_flag
    C1 C6 . 1.371(3) ?
    C1 N1 . 1.423(3) ?
    C1 C2 . 1.428(3) ?
    C2 C3 . 1.363(3) ?
    C2 H2 . 0.9300 ?
    C3 C4 . 1.408(3) ?
    C3 H3 . 0.9300 ?
    C4 N2 . 1.356(3) ?
    C4 C5 . 1.413(3) ?
    C5 C7 . 1.393(3) ?
    C5 C6 . 1.409(3) ?
    C6 Cl1 . 1.731(2) ?
    C7 N3 . 1.336(3) ?
    C7 H7 . 0.9300 ?
    C8 N3 . 1.461(3) ?
    C8 C9 . 1.501(5) ?
    C8 H8A . 0.9700 ?
    C8 H8B . 0.9700 ?
    C9 C10 . 1.247(5) ?
    C9 H9 . 0.9300 ?
    C10 H10A . 0.9300 ?
    C10 H10B . 0.9300 ?
    C11 C12 . 1.379(3) ?
    C11 C16 . 1.382(3) ?
    C11 S1 . 1.757(2) ?
    C12 C13 . 1.382(4) ?
    C12 H12 . 0.9300 ?
    C13 C14 . 1.373(3) ?
    C13 H13 . 0.9300 ?
    C14 O3 . 1.361(3) ?
    C14 C15 . 1.390(4) ?
    C15 C16 . 1.367(3) ?
    C15 H15 . 0.9300 ?
    C16 H16 . 0.9300 ?
    C17 O3 . 1.425(3) ?
    C17 H17A . 0.9600 ?
    C17 H17B . 0.9600 ?
    C17 H17C . 0.9600 ?
    N1 S1 . 1.622(2) ?
    N1 H1 . 0.8338 ?
    N2 N3 . 1.355(3) ?
    O1 S1 . 1.4359(18) ?
    O2 S1 . 1.4286(18) ?
    O4 H4 . 0.8662 ?
loop_
    _geom_angle_atom_site_label_1
    _geom_angle_atom_site_label_2
    _geom_angle_atom_site_label_3
    _geom_angle_site_symmetry_1
    _geom_angle_site_symmetry_3
    _geom_angle
    _geom_angle_publ_flag
    C6 C1 N1 . . 121.5(2) ?
    C6 C1 C2 . . 119.3(2) ?
    N1 C1 C2 . . 119.2(2) ?
    C3 C2 C1 . . 122.6(2) ?
    C3 C2 H2 . . 118.7 ?
    C1 C2 H2 . . 118.7 ?
    C2 C3 C4 . . 117.9(2) ?
    C2 C3 H3 . . 121.1 ?
    C4 C3 H3 . . 121.1 ?
    N2 C4 C3 . . 128.5(2) ?
    N2 C4 C5 . . 110.8(2) ?
    C3 C4 C5 . . 120.6(2) ?
    C7 C5 C6 . . 134.9(2) ?
    C7 C5 C4 . . 105.0(2) ?
    C6 C5 C4 . . 120.0(2) ?
    C1 C6 C5 . . 119.4(2) ?
    C1 C6 Cl1 . . 122.73(17) ?
    C5 C6 Cl1 . . 117.83(18) ?
    N3 C7 C5 . . 106.2(2) ?
    N3 C7 H7 . . 126.9 ?
    C5 C7 H7 . . 126.9 ?
    N3 C8 C9 . . 110.7(3) ?
    N3 C8 H8A . . 109.5 ?
    C9 C8 H8A . . 109.5 ?
    N3 C8 H8B . . 109.5 ?
    C9 C8 H8B . . 109.5 ?
    H8A C8 H8B . . 108.1 ?
    C10 C9 C8 . . 125.3(4) ?
    C10 C9 H9 . . 117.4 ?
    C8 C9 H9 . . 117.4 ?
    C9 C10 H10A . . 120.0 ?
    C9 C10 H10B . . 120.0 ?
    H10A C10 H10B . . 120.0 ?
    C12 C11 C16 . . 119.9(2) ?
    C12 C11 S1 . . 119.78(19) ?
    C16 C11 S1 . . 120.25(19) ?
    C11 C12 C13 . . 120.4(2) ?
    C11 C12 H12 . . 119.8 ?
    C13 C12 H12 . . 119.8 ?
    C14 C13 C12 . . 119.7(2) ?
    C14 C13 H13 . . 120.2 ?
    C12 C13 H13 . . 120.2 ?
    O3 C14 C13 . . 124.5(2) ?
    O3 C14 C15 . . 115.9(2) ?
    C13 C14 C15 . . 119.7(2) ?
    C16 C15 C14 . . 120.7(2) ?
    C16 C15 H15 . . 119.7 ?
    C14 C15 H15 . . 119.7 ?
    C15 C16 C11 . . 119.6(2) ?
    C15 C16 H16 . . 120.2 ?
    C11 C16 H16 . . 120.2 ?
    O3 C17 H17A . . 109.5 ?
    O3 C17 H17B . . 109.5 ?
    H17A C17 H17B . . 109.5 ?
    O3 C17 H17C . . 109.5 ?
    H17A C17 H17C . . 109.5 ?
    H17B C17 H17C . . 109.5 ?
    C1 N1 S1 . . 122.73(16) ?
    C1 N1 H1 . . 116.2 ?
    S1 N1 H1 . . 112.1 ?
    N3 N2 C4 . . 103.84(18) ?
    C7 N3 N2 . . 114.1(2) ?
    C7 N3 C8 . . 126.8(2) ?
    N2 N3 C8 . . 119.0(2) ?
    C14 O3 C17 . . 118.8(2) ?
    O2 S1 O1 . . 119.55(12) ?
    O2 S1 N1 . . 108.20(11) ?
    O1 S1 N1 . . 104.94(11) ?
    O2 S1 C11 . . 107.69(12) ?
    O1 S1 C11 . . 108.89(11) ?
    N1 S1 C11 . . 106.92(11) ?
loop_
    _geom_torsion_atom_site_label_1
    _geom_torsion_atom_site_label_2
    _geom_torsion_atom_site_label_3
    _geom_torsion_atom_site_label_4
    _geom_torsion_site_symmetry_1
    _geom_torsion_site_symmetry_2
    _geom_torsion_site_symmetry_3
    _geom_torsion_site_symmetry_4
    _geom_torsion
    _geom_torsion_publ_flag
    C6 C1 C2 C3 . . . . 2.7(4) ?
    N1 C1 C2 C3 . . . . -173.7(2) ?
    C1 C2 C3 C4 . . . . 1.8(4) ?
    C2 C3 C4 N2 . . . . 174.2(2) ?
    C2 C3 C4 C5 . . . . -3.0(4) ?
    N2 C4 C5 C7 . . . . -0.3(3) ?
    C3 C4 C5 C7 . . . . 177.4(2) ?
    N2 C4 C5 C6 . . . . -177.8(2) ?
    C3 C4 C5 C6 . . . . -0.1(3) ?
    N1 C1 C6 C5 . . . . 170.4(2) ?
    C2 C1 C6 C5 . . . . -5.8(3) ?
    N1 C1 C6 Cl1 . . . . -8.6(3) ?
    C2 C1 C6 Cl1 . . . . 175.13(17) ?
    C7 C5 C6 C1 . . . . -171.9(3) ?
    C4 C5 C6 C1 . . . . 4.6(3) ?
    C7 C5 C6 Cl1 . . . . 7.2(4) ?
    C4 C5 C6 Cl1 . . . . -176.30(18) ?
    C6 C5 C7 N3 . . . . 176.7(3) ?
    C4 C5 C7 N3 . . . . -0.2(3) ?
    N3 C8 C9 C10 . . . . 127.3(4) ?
    C16 C11 C12 C13 . . . . -1.2(4) ?
    S1 C11 C12 C13 . . . . -178.6(2) ?
    C11 C12 C13 C14 . . . . 0.7(4) ?
    C12 C13 C14 O3 . . . . -179.9(3) ?
    C12 C13 C14 C15 . . . . -0.4(4) ?
    O3 C14 C15 C16 . . . . -180.0(3) ?
    C13 C14 C15 C16 . . . . 0.6(4) ?
    C14 C15 C16 C11 . . . . -1.0(4) ?
    C12 C11 C16 C15 . . . . 1.3(4) ?
    S1 C11 C16 C15 . . . . 178.7(2) ?
    C6 C1 N1 S1 . . . . 114.3(2) ?
    C2 C1 N1 S1 . . . . -69.4(3) ?
    C3 C4 N2 N3 . . . . -176.8(2) ?
    C5 C4 N2 N3 . . . . 0.6(3) ?
    C5 C7 N3 N2 . . . . 0.6(3) ?
    C5 C7 N3 C8 . . . . 178.8(2) ?
    C4 N2 N3 C7 . . . . -0.8(3) ?
    C4 N2 N3 C8 . . . . -179.2(2) ?
    C9 C8 N3 C7 . . . . -99.0(3) ?
    C9 C8 N3 N2 . . . . 79.2(3) ?
    C13 C14 O3 C17 . . . . -5.1(4) ?
    C15 C14 O3 C17 . . . . 175.5(3) ?
    C1 N1 S1 O2 . . . . 56.3(2) ?
    C1 N1 S1 O1 . . . . -175.03(18) ?
    C1 N1 S1 C11 . . . . -59.5(2) ?
    C12 C11 S1 O2 . . . . -15.3(2) ?
    C16 C11 S1 O2 . . . . 167.2(2) ?
    C12 C11 S1 O1 . . . . -146.4(2) ?
    C16 C11 S1 O1 . . . . 36.2(2) ?
    C12 C11 S1 N1 . . . . 100.7(2) ?
    C16 C11 S1 N1 . . . . -76.7(2) ?
loop_
    _geom_hbond_atom_site_label_D
    _geom_hbond_atom_site_label_H
    _geom_hbond_atom_site_label_A
    _geom_hbond_site_symmetry_A
    _geom_hbond_distance_DH
    _geom_hbond_distance_HA
    _geom_hbond_distance_DA
    _geom_hbond_angle_DHA
    N1 H1 O4 1_565 0.83 2.04 2.875(2) 174
    O4 H4 N2 . 0.87 2.00 2.822(2) 158
    C7 H7 O3 7_556 0.93 2.37 3.288(3) 170
_iucr_refine_instructions_details
;
TITL BAD13_D336_DRX2 in C2/c
CELL  0.71073  23.5515   8.9081  20.8278   90.000  122.628   90.000
ZERR     8.00   0.0009   0.0003   0.0008    0.000    0.002    0.000
LATT   7
SYMM  - X,   Y, 1/2 - Z
SFAC  C    H    N    O    S    CL
UNIT  136  136  24   28   8    8
MERG   2
OMIT     2   0   0
OMIT    -2   0   2
SHEL 40 0.76
HTAB N1 O4_$1
HTAB O4 N2
HTAB C7 O3_$2
eqiv $1 x, y+1, z
eqiv $2 1/2-x, 1/2-y, 1-z
FMAP   2
PLAN   10
ACTA
conf
BOND
BOND   $H
HTAB 2.6
L.S.  10
WGHT      0.0457      2.4160
FVAR       0.06777
C1    1    0.076864    0.110135    0.241327    11.00000    0.03249    0.03616 =
         0.04317   -0.00120    0.02237   -0.00147
C2    1    0.067590   -0.022275    0.198078    11.00000    0.05019    0.04611 =
         0.03946   -0.00452    0.02786   -0.00155
AFIX  43
H2    2    0.056867   -0.012106    0.148290    11.00000   -1.20000
AFIX   0
C3    1    0.073829   -0.162973    0.226865    11.00000    0.05485    0.03853 =
         0.04727   -0.01121    0.02994   -0.00581
AFIX  43
H3    2    0.068780   -0.247610    0.198092    11.00000   -1.20000
AFIX   0
C4    1    0.088164   -0.176076    0.301575    11.00000    0.04184    0.03545 =
         0.04264   -0.00348    0.02233   -0.00365
C5    1    0.098906   -0.046799    0.346070    11.00000    0.03342    0.03736 =
         0.03536   -0.00306    0.01560   -0.00207
C6    1    0.095408    0.096788    0.315771    11.00000    0.03282    0.03410 =
         0.03987   -0.00630    0.01860   -0.00137
C7    1    0.108468   -0.100666    0.414046    11.00000    0.04878    0.04199 =
         0.04253   -0.00463    0.02200   -0.00256
AFIX  43
H7    2    0.116888   -0.044102    0.455843    11.00000   -1.20000
AFIX   0
C8    1    0.110491   -0.357096    0.464219    11.00000    0.07777    0.05221 =
         0.05030    0.00596    0.03237   -0.00948
AFIX  23
H8A   2    0.077028   -0.435843    0.439448    11.00000   -1.20000
H8B   2    0.102780   -0.306456    0.500088    11.00000   -1.20000
AFIX   0
C9    1    0.179723   -0.425152    0.506294    11.00000    0.11339    0.06943 =
         0.06031    0.02361    0.03817    0.02156
AFIX  43
H9    2    0.194713   -0.467931    0.477286    11.00000   -1.20000
AFIX   0
C10   1    0.218750   -0.428965    0.576976    11.00000    0.08996    0.16773 =
         0.13023    0.04607    0.06096    0.02909
AFIX  93
H10A  2    0.205643   -0.387399    0.607997    11.00000   -1.20000
H10B  2    0.260971   -0.473376    0.598685    11.00000   -1.20000
AFIX   0
C11   1    0.190826    0.342993    0.257603    11.00000    0.04134    0.04368 =
         0.03888    0.00033    0.02332   -0.00312
C12   1    0.239366    0.238725    0.271215    11.00000    0.05085    0.05299 =
         0.04897   -0.01112    0.02550   -0.00006
AFIX  43
H12   2    0.228787    0.160685    0.236869    11.00000   -1.20000
AFIX   0
C13   1    0.303637    0.249453    0.335574    11.00000    0.04691    0.05457 =
         0.05209   -0.00437    0.02498    0.00878
AFIX  43
H13   2    0.336394    0.179573    0.344263    11.00000   -1.20000
AFIX   0
C14   1    0.318912    0.363805    0.386652    11.00000    0.04463    0.04880 =
         0.03598    0.00064    0.01853   -0.00075
C15   1    0.269696    0.468221    0.372843    11.00000    0.05546    0.05097 =
         0.04791   -0.01233    0.01997    0.00415
AFIX  43
H15   2    0.280160    0.546147    0.407217    11.00000   -1.20000
AFIX   0
C16   1    0.206058    0.457533    0.309240    11.00000    0.05160    0.04619 =
         0.05295   -0.00196    0.02592    0.00834
AFIX  43
H16   2    0.173203    0.526940    0.300768    11.00000   -1.20000
AFIX   0
C17   1    0.431858    0.276020    0.472177    11.00000    0.05501    0.08521 =
         0.05315    0.00472    0.01699    0.01307
AFIX  33
H17A  2    0.472174    0.305674    0.518884    11.00000   -1.50000
H17B  2    0.440901    0.268780    0.432516    11.00000   -1.50000
H17C  2    0.417131    0.180250    0.479008    11.00000   -1.50000
AFIX   0
N1    3    0.062787    0.252582    0.204828    11.00000    0.04257    0.03838 =
         0.04796    0.00296    0.02724    0.00443
AFIX   3
H1    2    0.047286    0.317740    0.220038    11.00000   -1.20000
AFIX   0
N2    3    0.091261   -0.302142    0.339846    11.00000    0.06206    0.03742 =
         0.04670   -0.00326    0.02854   -0.00696
N3    3    0.103107   -0.249904    0.407098    11.00000    0.05801    0.04220 =
         0.03999    0.00072    0.02380   -0.00393
O1    4    0.081372    0.472401    0.149578    11.00000    0.05704    0.05325 =
         0.05828    0.02176    0.02315    0.00378
O2    4    0.111541    0.221229    0.126057    11.00000    0.05805    0.07090 =
         0.04228   -0.00847    0.03112   -0.00830
O3    4    0.380469    0.384874    0.451586    11.00000    0.05469    0.07096 =
         0.04494   -0.00851    0.01059    0.00666
O4    4    0.000000   -0.531637    0.250000    10.50000    0.04900    0.02777 =
         0.05368    0.00000    0.02378    0.00000
AFIX   3
H4    2    0.032366   -0.479988    0.286804    11.00000   -1.20000
AFIX   0
S1    5    0.108862    0.325216    0.176580    11.00000    0.04355    0.04669 =
         0.03914    0.00446    0.02096   -0.00296
CL1   6    0.113869    0.250225    0.374873    11.00000    0.07019    0.03709 =
         0.04798   -0.00839    0.02754    0.00090
HKLF 4  1.0  1.00  0.00  0.00  0.00  1.00  0.00  0.00  0.00  1.00
REM  BAD13_D336_DRX2 in C2/c
REM R1 =  0.0471 for   2740 Fo > 4sig(Fo)  and  0.0891 for all   4389 data
REM    231 parameters refined using      0 restraints
END
 <?show [softreturn]><?show [softreturn]><?show [softreturn]>
WGHT      0.0457      2.4160
REM Highest difference peak  0.342,  deepest hole -0.332,  1-sigma level  0.050
Q1    1   0.2158 -0.3505  0.5279  11.00000  0.05    0.34
Q2    1   0.1539  0.3237  0.2238  11.00000  0.05    0.27
Q3    1   0.2239 -0.4008  0.4980  11.00000  0.05    0.23
Q4    1   0.1441 -0.4041  0.5199  11.00000  0.05    0.23
Q5    1   0.0920 -0.1007  0.3194  11.00000  0.05    0.22
Q6    1   0.1158  0.2598  0.1493  11.00000  0.05    0.22
Q7    1   0.0811 -0.2727  0.3594  11.00000  0.05    0.20
Q8    1   0.0646  0.1005  0.2800  11.00000  0.05    0.20
Q9    1   0.2995  0.4274  0.3714  11.00000  0.05    0.17
Q10   1   0.0996 -0.1606  0.2727  11.00000  0.05    0.17
;
