# Supplementary material for: N-(2-Allyl-4-chloro-2H-indazol-5-yl)-4-meth­oxy­benzene­sulfonamide hemi­hydrate
Source: Acta Crystallogr Sect E Struct Rep Online. 2013 Jul 31;69(Pt 8):o1353. doi: 10.1107/S1600536813020606 (PMC3793831; doi:10.1107/S1600536813020606)
Supplement: Supplementary file 2 [file e-69-o1353-Isup2.hkl]

#
# h,k,l, Fc-squared, Fo-squared, sigma(Fo-squared) and status flag
#
data_I
_shelx_title ' BAD13_D336_DRX2 in C2/c'
_shelx_refln_list_code          4
_shelx_F_calc_maximum      469.30
_exptl_crystal_F_000      1608.00
_reflns_d_resolution_high  0.7601
 
loop_
 _symmetry_equiv_pos_as_xyz
 'x, y, z'
 '-x, y, -z+1/2'
 'x+1/2, y+1/2, z'
 '-x+1/2, y+1/2, -z+1/2'
 '-x, -y, -z'
 'x, -y, z-1/2'
 '-x+1/2, -y+1/2, -z'
 'x+1/2, -y+1/2, z-1/2'
 
_cell_length_a    23.5515
_cell_length_b     8.9081
_cell_length_c    20.8278
_cell_angle_alpha  90.000
_cell_angle_beta  122.628
_cell_angle_gamma  90.000
 
_shelx_F_squared_multiplier     1.000
 
loop_
 _refln_index_h
 _refln_index_k
 _refln_index_l
 _refln_F_squared_calc
 _refln_F_squared_meas
 _refln_F_squared_sigma
 _refln_observed_status
   4   0   0   208831.56   203175.70   3373.63 o
   6   0   0   220246.30   213549.56   4360.53 o
   8   0   0      582.41      453.78     33.93 o
  10   0   0    81314.77    80537.89   1672.20 o
  12   0   0       77.89       52.61     29.85 o
  14   0   0     7268.23     7029.38    219.11 o
  16   0   0      939.02      759.42     72.18 o
  18   0   0     2639.10     2833.92    120.11 o
  20   0   0       91.86      115.21     42.67 o
  22   0   0      891.70      838.16     81.71 o
  24   0   0      541.63      704.33     84.14 o
  26   0   0      266.21      218.91     94.70 o
   1   1   0     2361.72     1870.30     93.38 o
   3   1   0      968.98      883.87     16.23 o
   5   1   0    26325.74    26821.34    354.42 o
   7   1   0      763.18      949.57     41.46 o
   9   1   0      119.81       47.86     14.05 o
  11   1   0      629.83      620.33     33.98 o
  13   1   0      323.20      285.80     35.05 o
  15   1   0      256.58      244.57     31.05 o
  17   1   0      143.62      130.58     28.43 o
  19   1   0      302.41      324.97     37.97 o
  21   1   0        0.37       -9.18     25.84 o
  23   1   0        0.37      -28.26     28.26 o
  25   1   0       51.83       16.93     42.60 o
   0   2   0    54471.95    53270.71   1075.70 o
   2   2   0     5364.84     4766.90     81.11 o
   4   2   0    54557.53    52994.12    686.33 o
   6   2   0    15806.45    15185.69    233.23 o
   8   2   0     5325.45     4999.85     84.96 o
  10   2   0     3238.19     3112.60     67.00 o
  12   2   0     2180.92     2233.15     57.80 o
  14   2   0     7045.41     6622.30    138.32 o
  16   2   0     1079.12     1179.77     59.38 o
  18   2   0      823.31      830.24     52.71 o
  20   2   0       95.27       61.07     31.99 o
  22   2   0      766.71      836.97     92.84 o
  24   2   0      213.43      205.72     47.10 o
   1   3   0      401.53      495.69     18.82 o
   3   3   0     1639.90     1540.42     30.68 o
   5   3   0     2692.39     2321.72     44.66 o
   7   3   0      206.32      175.93     21.61 o
   9   3   0     2945.15     2999.69     68.20 o
  11   3   0      196.15      242.55     26.11 o
  13   3   0     2988.39     2885.81     96.40 o
  15   3   0     1707.39     1746.36     84.74 o
  17   3   0      371.76      361.06     46.31 o
  19   3   0      897.81      947.35     82.06 o
  21   3   0       75.68       16.06     38.82 o
  23   3   0      662.33      661.89     80.85 o
  25   3   0      115.81       41.60     41.25 o
   0   4   0    18996.98    18574.25    349.17 o
   2   4   0     1069.74     1089.08     26.84 o
   4   4   0      194.66      246.39     14.93 o
   6   4   0     5709.65     5904.09    101.93 o
   8   4   0      300.02      307.00     21.38 o
  10   4   0        0.12      -13.00     13.00 o
  12   4   0       61.36       81.17     21.24 o
  14   4   0      229.13      198.71     28.80 o
  16   4   0      159.49      206.88     43.46 o
  18   4   0      274.52      175.53     44.60 o
  20   4   0       60.73       20.24     38.74 o
  22   4   0      174.82      156.83     60.51 o
  24   4   0        5.14       36.99     45.03 o
   1   5   0     5739.06     5852.06     87.11 o
   3   5   0      802.90      926.46     26.60 o
   5   5   0     5579.67     5794.49     93.12 o
   7   5   0       67.74      101.09     13.91 o
   9   5   0     2836.33     3078.56     65.81 o
  11   5   0     1944.09     2205.39     60.38 o
  13   5   0      681.87      757.39     61.87 o
  15   5   0      258.43      316.79     48.51 o
  17   5   0        8.04      -28.51     28.51 o
  19   5   0      200.76      312.63     49.23 o
  21   5   0        0.07       19.94     41.45 o
  23   5   0        5.59       41.03     47.43 o
   0   6   0     1470.28     1686.60     52.62 o
   2   6   0      171.26      178.93     13.87 o
   4   6   0      629.99      692.56     27.29 o
   6   6   0      195.97      272.48     17.69 o
   8   6   0      627.67      632.32     27.72 o
  10   6   0        0.16       -4.75     25.73 o
  12   6   0      486.59      525.68     64.98 o
  14   6   0      142.86      110.86     42.22 o
  16   6   0      110.00       97.77     38.72 o
  18   6   0       59.65      -15.38     36.75 o
  20   6   0        6.65      -34.92     34.92 o
  22   6   0       51.19       58.10     49.87 o
   1   7   0       86.17       55.03     14.89 o
   3   7   0        0.35        0.06     12.14 o
   5   7   0      593.98      636.31     28.85 o
   7   7   0      101.62      121.45     19.54 o
   9   7   0      825.92      853.88     57.47 o
  11   7   0       18.77        6.80     27.43 o
  13   7   0      221.71      200.23     41.06 o
  15   7   0      193.48      110.09     39.63 o
  17   7   0        3.97      -16.98     45.75 o
  19   7   0      117.31      101.11     62.53 o
   0   8   0     1547.38     1555.16     78.30 o
   2   8   0        3.38       21.64     15.94 o
   4   8   0      236.59      214.74     30.99 o
   6   8   0       78.89      111.55     27.01 o
   8   8   0       41.47       28.99     25.04 o
  10   8   0       38.52       37.45     30.56 o
  12   8   0      158.45      150.41     44.62 o
  14   8   0        1.85       27.83     32.94 o
  16   8   0      565.00      634.76    130.09 o
  18   8   0       25.21      -33.84     39.09 o
   1   9   0      804.97      855.82     56.96 o
   3   9   0      487.02      575.81     41.14 o
   5   9   0      209.01      169.30     42.94 o
   7   9   0        0.01      -22.76     22.76 o
   9   9   0      456.83      478.82     49.27 o
  11   9   0       49.80       37.00     32.05 o
  13   9   0      419.13      322.57     50.88 o
  15   9   0       14.51       17.95     37.94 o
   0  10   0     1701.46     1666.27    183.96 o
   2  10   0       57.47       38.48     31.06 o
   4  10   0       94.27       90.01     26.67 o
   6  10   0        9.17      -25.77     25.77 o
   8  10   0       24.53       33.67     29.32 o
  10  10   0      133.06      162.25     53.73 o
  12  10   0      117.90      145.48     40.43 o
   1  11   0        0.18      -13.45     25.04 o
   3  11   0       51.53       78.21     29.35 o
   5  11   0       14.16        0.00     29.76 o
   7  11   0       15.65       22.48     30.60 o
   9  11   0       17.59       17.79     31.08 o
 -25   1   1       17.25       29.12     38.86 o
 -23   1   1     1305.18     1389.87     77.36 o
 -21   1   1      542.78      557.64     49.28 o
 -19   1   1     1341.48     1306.06     61.91 o
 -17   1   1     8240.49     8270.27    217.60 o
 -15   1   1      696.88      826.68     47.29 o
 -13   1   1     9940.28     9322.09    175.09 o
 -11   1   1     4102.66     4012.42     81.55 o
  -9   1   1    17231.88    16568.65    257.96 o
  -7   1   1    11782.03    12014.38    176.45 o
  -5   1   1     5137.39     4839.75     72.07 o
  -3   1   1    16108.19    16165.36    202.74 o
  -1   1   1     7159.43     5455.21    250.44 o
   1   1   1    13870.64    13421.84    184.64 o
   3   1   1      163.49      213.03     10.97 o
   5   1   1     4778.68     4407.39     72.65 o
   7   1   1     3086.22     3410.31     66.82 o
   9   1   1     3999.84     3883.82     82.66 o
  11   1   1       63.02       54.51     17.17 o
  13   1   1      231.50      210.71     35.54 o
  15   1   1       28.42      -14.98     22.81 o
  17   1   1      253.69      216.54     33.84 o
  19   1   1      194.02      218.72     35.59 o
  21   1   1        1.30       -6.18     29.07 o
  23   1   1      274.51      342.15     51.77 o
  25   1   1        0.30       78.56     35.32 o
 -26   2   1      122.81      163.92     53.27 o
 -24   2   1      134.52      134.56     47.16 o
 -22   2   1       68.43       59.54     42.68 o
 -20   2   1        4.49       25.70     28.71 o
 -18   2   1       22.47       49.41     27.04 o
 -16   2   1     1550.22     1523.72     90.38 o
 -14   2   1      415.88      413.06     36.01 o
 -12   2   1     1904.86     1843.03     56.37 o
 -10   2   1     3113.67     3282.02    100.39 o
  -8   2   1      964.61      838.12     31.27 o
  -6   2   1        2.71       11.03      9.08 o
  -4   2   1     1303.26     1148.89     27.82 o
  -2   2   1    33170.96    32718.74    422.45 o
   0   2   1    40421.99    38448.92    494.02 o
   2   2   1    16580.09    16024.25    236.97 o
   4   2   1     2442.40     2276.93     57.10 o
   6   2   1      506.29      365.35     17.16 o
   8   2   1     1387.73     1401.33     38.97 o
  10   2   1     4084.50     4473.29     87.92 o
  12   2   1        1.96        9.08     15.84 o
  14   2   1     1148.98     1075.99     53.55 o
  16   2   1        2.10       12.52     22.59 o
  18   2   1      998.61     1027.18     58.89 o
  20   2   1      100.78      200.68     36.70 o
  22   2   1       79.96        2.83     39.56 o
  24   2   1      153.95      147.10     43.00 o
 -25   3   1      104.45        3.57     46.37 o
 -23   3   1      668.28      701.26     87.76 o
 -21   3   1       75.81       87.60     45.62 o
 -19   3   1      352.13      413.31     50.37 o
 -17   3   1     4285.74     4399.24    131.94 o
 -15   3   1      870.15      928.02     60.12 o
 -13   3   1     2569.43     2561.30     76.27 o
 -11   3   1     2430.52     2561.70     64.60 o
  -9   3   1      440.56      443.61     25.89 o
  -7   3   1     3714.32     4015.07     78.58 o
  -5   3   1     7378.13     7512.77    114.53 o
  -3   3   1      547.95      521.31     17.01 o
  -1   3   1     9275.64     8864.01    134.00 o
   1   3   1      270.92      226.28     12.92 o
   3   3   1     1306.52     1484.05     33.71 o
   5   3   1     7223.14     7103.81    109.66 o
   7   3   1     1700.67     1664.85     48.09 o
   9   3   1     2175.43     2076.12     58.64 o
  11   3   1     3152.40     3117.73     74.93 o
  13   3   1     1251.03     1254.02     53.83 o
  15   3   1      247.21      312.81     61.07 o
  17   3   1     2563.11     2649.59    136.31 o
  19   3   1       18.31        2.04     32.14 o
  21   3   1      240.81      285.26     53.11 o
  23   3   1      131.26      145.14     50.00 o
 -24   4   1       20.12      -13.70     42.31 o
 -22   4   1      244.94      262.16     58.49 o
 -20   4   1      155.15      188.88     50.85 o
 -18   4   1      133.89      211.09     50.28 o
 -16   4   1      309.15      236.21     38.19 o
 -14   4   1      499.63      476.16     39.69 o
 -12   4   1      895.62      977.27     44.36 o
 -10   4   1        8.59        7.60     13.37 o
  -8   4   1        7.84        3.97     13.56 o
  -6   4   1      727.78      839.61     29.91 o
  -4   4   1     9813.09     9343.04    146.98 o
  -2   4   1        2.28       -6.32      6.32 o
   0   4   1        7.66        8.40      6.45 o
   2   4   1     1916.74     1945.99     39.85 o
   4   4   1      338.95      428.00     18.70 o
   6   4   1     1560.59     1499.88     41.22 o
   8   4   1      759.15      904.84     32.80 o
  10   4   1      456.79      533.92     40.66 o
  12   4   1      403.45      468.47     35.56 o
  14   4   1     1089.25     1108.35     67.64 o
  16   4   1       57.01        4.26     32.52 o
  18   4   1       39.06        5.28     32.97 o
  20   4   1       83.90      116.65     40.64 o
  22   4   1       11.53       22.01     38.75 o
 -23   5   1        9.61       42.92     46.77 o
 -21   5   1        0.93        4.61     41.43 o
 -19   5   1        2.22       -1.71     38.12 o
 -17   5   1       34.94        9.10     41.79 o
 -15   5   1       12.91       24.14     30.30 o
 -13   5   1      210.32      164.00     35.78 o
 -11   5   1      426.96      423.29     28.61 o
  -9   5   1      383.50      438.41     36.67 o
  -7   5   1     1808.60     1812.26     51.02 o
  -5   5   1      325.67      355.51     18.58 o
  -3   5   1      674.75      615.59     24.05 o
  -1   5   1     3380.15     3522.61     59.78 o
   1   5   1      882.63      933.49     24.39 o
   3   5   1        2.96       17.48      7.69 o
   5   5   1      246.40      340.27     22.22 o
   7   5   1     1438.75     1353.41     44.38 o
   9   5   1      135.00      188.28     23.18 o
  11   5   1     1334.06     1427.24    100.74 o
  13   5   1      808.50      798.62     57.11 o
  15   5   1      864.90      831.86     72.74 o
  17   5   1      192.00      163.26     48.33 o
  19   5   1      179.34      178.26     44.32 o
  21   5   1      389.40      433.53     81.79 o
 -22   6   1        5.98        0.11     54.05 o
 -20   6   1        6.42      -14.61     36.74 o
 -18   6   1        3.55      -11.21     33.82 o
 -16   6   1      144.07      159.83     63.84 o
 -14   6   1       84.79      103.32     30.15 o
 -12   6   1     1198.63      985.79     58.24 o
 -10   6   1     1310.57     1464.44     51.00 o
  -8   6   1        6.79        1.93     15.77 o
  -6   6   1     3258.09     3262.56     67.76 o
  -4   6   1      280.86      317.65     20.78 o
  -2   6   1     1294.36     1318.57     40.42 o
   0   6   1     2482.57     2564.87     50.43 o
   2   6   1      368.42      419.20     19.67 o
   4   6   1      438.07      393.93     24.83 o
   6   6   1      100.04      143.91     20.74 o
   8   6   1       71.94       55.22     17.86 o
  10   6   1       11.55       53.14     25.06 o
  12   6   1       38.09       62.90     27.46 o
  14   6   1      912.43      844.31     69.89 o
  16   6   1        3.24      -16.63     32.85 o
  18   6   1       23.91       30.29     39.35 o
  20   6   1        5.66      -33.18     33.18 o
 -21   7   1        1.88      -37.65     37.65 o
 -19   7   1      245.04      257.34     51.44 o
 -17   7   1       27.41       47.34     35.91 o
 -15   7   1      377.26      363.67     49.71 o
 -13   7   1     2344.44     2499.89    105.03 o
 -11   7   1      434.47      423.34     44.39 o
  -9   7   1      697.87      696.38     50.02 o
  -7   7   1     5200.62     5071.45    105.83 o
  -5   7   1     4810.70     4801.10     90.57 o
  -3   7   1     3837.38     3767.28     79.25 o
  -1   7   1     3383.94     3140.41     64.78 o
   1   7   1       53.41       48.14     14.61 o
   3   7   1     1571.46     1423.13     40.56 o
   5   7   1      721.25      642.64     37.81 o
   7   7   1       38.34       34.71     24.11 o
   9   7   1       78.20       63.36     42.74 o
  11   7   1      994.17      973.91     66.92 o
  13   7   1      362.86      384.29     51.50 o
  15   7   1       27.82       10.19     33.52 o
  17   7   1        4.92       19.89     39.41 o
  19   7   1      248.55      313.94     79.94 o
 -18   8   1       37.93      -25.59     37.60 o
 -16   8   1       48.43      104.70     40.98 o
 -14   8   1        3.96      -30.25     30.25 o
 -12   8   1      227.68      219.87     39.59 o
 -10   8   1      715.31      756.08    118.65 o
  -8   8   1        0.49        2.70     22.90 o
  -6   8   1      842.93      872.28     44.30 o
  -4   8   1      499.99      478.92     29.00 o
  -2   8   1        0.05        3.05     14.31 o
   0   8   1     7401.95     7472.80    139.73 o
   2   8   1      681.68      621.47     36.79 o
   4   8   1      141.85      204.59     23.80 o
   6   8   1     2284.86     2293.96     87.09 o
   8   8   1      222.83      133.20     47.13 o
  10   8   1     1566.03     1437.32     82.65 o
  12   8   1      522.63      633.05     60.79 o
  14   8   1        0.77       -4.31     40.84 o
  16   8   1      112.71       37.38     41.30 o
  18   8   1        0.01       16.49     67.25 o
 -17   9   1        8.88       41.20     39.15 o
 -15   9   1       31.58       68.39     37.51 o
 -13   9   1       17.87      -24.95     29.23 o
 -11   9   1      247.82      186.58     58.45 o
  -9   9   1       84.05      106.11     30.66 o
  -7   9   1       56.64       61.94     27.32 o
  -5   9   1      293.19      297.28     32.82 o
  -3   9   1       70.23       88.07     26.13 o
  -1   9   1     1615.01     1650.00     64.58 o
   1   9   1       74.93       70.77     21.52 o
   3   9   1        2.84        8.57     20.70 o
   5   9   1        7.67       16.54     25.18 o
   7   9   1      109.09      107.52     33.21 o
   9   9   1       67.40       61.21     32.87 o
  11   9   1      155.46      153.59     39.24 o
  13   9   1        8.68      -31.09     35.06 o
  15   9   1      251.44      248.95     52.50 o
 -14  10   1      106.08      158.45     43.83 o
 -12  10   1      118.45      100.89     36.17 o
 -10  10   1       14.84       33.10     27.76 o
  -8  10   1       71.48       79.91     43.05 o
  -6  10   1       54.40       68.99     31.20 o
  -4  10   1      304.53      310.90     34.74 o
  -2  10   1        0.04       -4.05     23.66 o
   0  10   1      126.64      184.85     31.39 o
   2  10   1        6.17       31.39     24.11 o
   4  10   1      373.75      509.50     48.87 o
   6  10   1      416.85      444.58     57.19 o
   8  10   1       20.85       -3.30     29.92 o
  10  10   1      164.80      181.98     42.22 o
  12  10   1       27.45       74.46     55.93 o
  -9  11   1       81.75      118.65     33.31 o
  -7  11   1       14.64       41.51     48.27 o
  -5  11   1      210.59      273.97     35.02 o
  -3  11   1       26.09       25.11     25.69 o
  -1  11   1      127.86      113.76     30.82 o
   1  11   1       17.85       49.28     28.62 o
   3  11   1      315.50      251.74     39.16 o
   5  11   1       25.44       14.87     30.50 o
   7  11   1       65.41      103.64     36.07 o
 -26   0   2      328.95      524.17     86.93 o
 -24   0   2      133.07       43.59     50.55 o
 -22   0   2        1.29      -11.52     41.53 o
 -20   0   2       31.68       66.44     37.07 o
 -18   0   2     4784.51     4664.06    151.77 o
 -16   0   2        1.59       -5.90     26.39 o
 -14   0   2     3990.27     4144.75    126.22 o
 -12   0   2    25043.90    25044.64    543.60 o
 -10   0   2     8402.27     8817.55    187.47 o
  -8   0   2    18169.32    19240.21    370.78 o
  -6   0   2   119621.23   115587.81   1918.76 o
  -4   0   2    14672.98    13593.21    248.92 o
   2   0   2     8343.88     8940.87    174.08 o
   4   0   2      287.22      263.56     28.13 o
   6   0   2      356.10      393.52     35.55 o
   8   0   2     1834.51     1862.11     66.92 o
  10   0   2       97.36      201.52     44.87 o
  12   0   2        0.12      -15.45     27.24 o
  14   0   2       13.10      -31.89     31.89 o
  16   0   2       29.99       35.23     48.14 o
  18   0   2      511.43      487.26     67.05 o
  20   0   2      533.50      772.76     87.12 o
  22   0   2       29.50       32.45     37.18 o
  24   0   2      258.08      314.17     60.71 o
 -27   1   2       54.30      140.11     52.03 o
 -25   1   2       11.18       81.48     44.68 o
 -23   1   2      117.71      203.90     39.32 o
 -21   1   2       51.51       11.63     28.10 o
 -19   1   2     1294.91     1178.37     62.69 o
 -17   1   2     1862.62     1972.57     96.34 o
 -15   1   2       68.15       62.75     23.48 o
 -13   1   2     9389.92     9680.21    179.28 o
 -11   1   2     1042.15      972.18     41.67 o
  -9   1   2    11792.44    12053.53    181.07 o
  -7   1   2    38520.31    37989.27    528.14 o
  -5   1   2     4483.39     4459.54     71.18 o
  -3   1   2    17470.79    18144.06    226.30 o
  -1   1   2      192.15       85.53      6.43 o
   1   1   2      281.96      355.66     12.75 o
   3   1   2    11950.43    12686.45    181.30 o
   5   1   2     1824.28     1778.64     46.77 o
   7   1   2       39.31       38.27     13.35 o
   9   1   2      351.52      363.72     26.55 o
  11   1   2      148.59      177.90     26.05 o
  13   1   2        0.14        3.12     20.93 o
  15   1   2      281.52      286.00     36.97 o
  17   1   2       77.19       53.60     28.63 o
  19   1   2        0.13      -14.14     25.70 o
  21   1   2       96.11       82.18     40.94 o
  23   1   2        1.20        3.58     28.34 o
 -26   2   2      105.59      108.57     56.37 o
 -24   2   2       42.11      105.22     45.14 o
 -22   2   2      411.23      387.00     48.81 o
 -20   2   2      107.54      101.27     34.35 o
 -18   2   2      310.76      329.08     39.16 o
 -16   2   2       35.47        8.92     23.76 o
 -14   2   2        1.33       -5.57     19.45 o
 -12   2   2     1337.91     1268.34     55.94 o
 -10   2   2       88.19       55.71     17.22 o
  -8   2   2     3547.91     3316.40     68.28 o
  -6   2   2     5070.16     4719.00    101.87 o
  -4   2   2     2874.80     3333.41     54.12 o
  -2   2   2     2463.74     2446.74     52.26 o
   0   2   2     3361.19     3422.15     45.24 o
   2   2   2    20456.05    20717.83    325.13 o
   4   2   2     4191.87     4291.52     70.74 o
   6   2   2      227.28      251.25     16.72 o
   8   2   2     2151.17     2107.85     53.01 o
  10   2   2      483.79      444.89     29.24 o
  12   2   2       40.98       41.50     20.15 o
  14   2   2     2898.06     2904.62     82.44 o
  16   2   2       67.37       43.38     28.83 o
  18   2   2      178.26      166.11     33.24 o
  20   2   2      122.07      114.01     31.35 o
  22   2   2       92.96      125.45     63.79 o
  24   2   2       24.03      120.87     41.03 o
 -25   3   2        0.07       36.73     42.85 o
 -23   3   2      351.70      281.57     52.90 o
 -21   3   2      431.67      375.02     50.66 o
 -19   3   2       25.91       57.68     42.35 o
 -17   3   2     2464.76     2400.96     98.37 o
 -15   3   2        0.01       35.97     24.91 o
 -13   3   2     2757.69     2786.89     77.60 o
 -11   3   2     1229.85     1249.92     47.21 o
  -9   3   2      829.17      991.26     36.98 o
  -7   3   2     1161.83     1307.13     52.74 o
  -5   3   2      987.67      897.80     35.16 o
  -3   3   2      327.57      260.06     12.44 o
  -1   3   2       11.73       -5.07      5.07 o
   1   3   2      218.80      168.30     10.27 o
   3   3   2     7864.77     8363.13    133.62 o
   5   3   2        0.61       -1.63     10.96 o
   7   3   2       27.82        7.32     12.53 o
   9   3   2      817.98      746.25     33.82 o
  11   3   2      203.24      184.60     24.11 o
  13   3   2     2931.81     2903.99     80.53 o
  15   3   2      333.56      365.18     35.15 o
  17   3   2        0.04      -21.50     21.50 o
  19   3   2      349.85      339.28     49.93 o
  21   3   2      213.94      249.96     48.84 o
  23   3   2      244.43      147.00     50.06 o
 -24   4   2        0.37      -25.68     37.71 o
 -22   4   2       57.67        7.28     36.77 o
 -20   4   2      232.91      319.86     54.91 o
 -18   4   2      298.75      260.35     48.38 o
 -16   4   2      212.95      186.52     34.76 o
 -14   4   2      196.43      163.67     23.70 o
 -12   4   2     1308.02     1380.99     58.83 o
 -10   4   2     1724.25     1561.38     98.38 o
  -8   4   2      528.85      709.47     32.95 o
  -6   4   2     6296.36     6656.87    110.81 o
  -4   4   2       53.95       86.81     10.85 o
  -2   4   2     1719.29     1469.09     30.60 o
   0   4   2     3502.92     3718.66     61.42 o
   2   4   2     3930.58     3742.73     63.01 o
   4   4   2     2114.66     2479.74     48.98 o
   6   4   2     7283.68     7383.59    126.93 o
   8   4   2     1232.05     1349.01     50.78 o
  10   4   2     3024.90     3026.20     83.73 o
  12   4   2     3618.81     3693.85    101.23 o
  14   4   2      132.08      161.27     31.40 o
  16   4   2     2184.68     2105.47    105.34 o
  18   4   2      103.28      133.17     40.82 o
  20   4   2       46.56       90.89     41.29 o
  22   4   2        1.29       19.19     50.77 o
 -23   5   2       20.26       62.72     39.23 o
 -21   5   2        0.54      -34.57     35.86 o
 -19   5   2       13.11      -13.21     34.56 o
 -17   5   2       55.54       49.08     38.02 o
 -15   5   2       66.18       26.16     30.64 o
 -13   5   2       10.08      -16.92     17.71 o
 -11   5   2      448.30      481.20     32.65 o
  -9   5   2       21.41       19.40     13.03 o
  -7   5   2      384.32      412.31     25.46 o
  -5   5   2      272.29      278.27     18.98 o
  -3   5   2       40.33       54.52     12.87 o
  -1   5   2     2569.11     2726.37     52.07 o
   1   5   2      997.85     1102.90     26.57 o
   3   5   2        2.45        5.32      7.14 o
   5   5   2      543.14      603.56     26.25 o
   7   5   2      166.23      159.93     19.76 o
   9   5   2      136.12      115.19     21.38 o
  11   5   2      756.93      679.85     46.12 o
  13   5   2       18.54       29.31     25.58 o
  15   5   2      116.53      115.37     35.80 o
  17   5   2        1.27       -3.08     31.53 o
  19   5   2       56.44      -32.76     39.70 o
  21   5   2        1.63       42.69     44.51 o
 -22   6   2      121.11      143.02     79.50 o
 -20   6   2      445.32      417.07     79.32 o
 -18   6   2       80.52       39.03     43.17 o
 -16   6   2     1939.50     2061.12    110.23 o
 -14   6   2      113.07      116.90     34.61 o
 -12   6   2     2336.56     2285.39    123.96 o
 -10   6   2        2.83      -11.84     16.10 o
  -8   6   2     2886.65     2962.12     69.27 o
  -6   6   2     5406.35     5744.03    102.58 o
  -4   6   2     6223.66     6388.44    109.01 o
  -2   6   2     6584.14     6646.55    111.35 o
   0   6   2     3279.81     3223.64     63.43 o
   2   6   2    10874.87    10830.08    163.33 o
   4   6   2        0.89       -0.24     10.37 o
   6   6   2     6594.79     6466.43    117.77 o
   8   6   2     2087.93     2023.32     66.44 o
  10   6   2     4393.12     4252.74    181.23 o
  12   6   2     1764.22     1685.23     93.69 o
  14   6   2      137.11      107.14     39.48 o
  16   6   2     1242.99     1381.95     94.64 o
  18   6   2       21.64       68.90     42.44 o
  20   6   2      207.43      248.15     59.84 o
 -21   7   2       66.98       17.07     42.72 o
 -19   7   2        1.74      -20.79     35.21 o
 -17   7   2        3.55       53.07     34.85 o
 -15   7   2      179.94      130.41     38.44 o
 -13   7   2      116.98      110.95     38.65 o
 -11   7   2       10.32      -30.29     30.29 o
  -9   7   2       31.75        8.58     17.41 o
  -7   7   2      618.28      620.48     34.36 o
  -5   7   2      521.84      620.98     29.88 o
  -3   7   2      805.59      856.78     49.06 o
  -1   7   2        2.56      -10.93     12.66 o
   1   7   2      218.04      278.48     23.08 o
   3   7   2       18.17       40.16     13.91 o
   5   7   2      447.52      443.69     41.99 o
   7   7   2        0.41       13.56     23.42 o
   9   7   2       38.63        1.85     25.16 o
  11   7   2       85.29       54.84     34.99 o
  13   7   2      109.98       73.54     35.34 o
  15   7   2       23.21       39.63     36.82 o
  17   7   2        0.32      -32.47     35.76 o
  19   7   2        7.67       31.09     47.94 o
 -20   8   2      150.08       44.94     43.95 o
 -18   8   2       18.62       14.95     36.71 o
 -16   8   2      369.01      333.29     50.90 o
 -14   8   2       54.28       79.00     32.94 o
 -12   8   2     1064.62     1001.09     78.35 o
 -10   8   2      216.46      241.62     37.08 o
  -8   8   2     1704.28     1701.80     74.52 o
  -6   8   2     2155.78     2053.13     55.14 o
  -4   8   2     1935.41     1782.64     50.67 o
  -2   8   2      544.27      584.43     30.85 o
   0   8   2      163.90      196.73     19.63 o
   2   8   2     1203.92     1279.10     54.05 o
   4   8   2      364.60      323.45     37.80 o
   6   8   2     3240.86     3271.51    109.61 o
   8   8   2       65.61       69.61     31.00 o
  10   8   2     3877.65     3913.91    189.48 o
  12   8   2      102.33       57.56     36.35 o
  14   8   2      500.56      480.11     68.19 o
  16   8   2      945.99     1048.39    112.77 o
 -17   9   2       65.40      106.82     44.17 o
 -15   9   2       45.50       58.50     69.76 o
 -13   9   2      251.59      238.99     44.45 o
 -11   9   2       70.69       85.68     33.62 o
  -9   9   2      146.46      193.13     32.50 o
  -7   9   2      291.49      353.36     33.72 o
  -5   9   2      192.60      138.22     24.98 o
  -3   9   2     1059.17     1044.68     66.97 o
  -1   9   2       94.12       86.08     21.96 o
   1   9   2      152.99      186.84     28.54 o
   3   9   2      385.80      431.50     38.92 o
   5   9   2        1.01        9.00     27.09 o
   7   9   2      329.29      300.54     42.39 o
   9   9   2       21.38       97.49     34.99 o
  11   9   2      139.27      168.78     45.25 o
  13   9   2        0.07       25.05     38.92 o
  15   9   2       48.01       -1.60     46.67 o
 -14  10   2       42.07       28.18     35.19 o
 -12  10   2       27.15      -17.05     31.74 o
 -10  10   2      360.66      369.11     41.52 o
  -8  10   2      176.13      156.69     58.78 o
  -6  10   2      336.60      334.12     57.13 o
  -4  10   2      177.67      188.88     33.58 o
  -2  10   2       99.73      114.58     27.28 o
   0  10   2       78.30       26.22     23.25 o
   2  10   2      486.59      502.76     42.39 o
   4  10   2       62.34       33.02     28.59 o
   6  10   2      733.18      688.57     58.86 o
   8  10   2        0.91        8.77     31.43 o
  10  10   2      373.69      380.15     53.18 o
  12  10   2      212.82      130.93     78.24 o
  -9  11   2       80.83      139.35     48.95 o
  -7  11   2      219.04      170.35     72.93 o
  -5  11   2        3.78       32.90     37.04 o
  -3  11   2      121.51      120.59     25.52 o
  -1  11   2      258.92      277.07     36.11 o
   1  11   2      123.46       81.77     29.34 o
   3  11   2       18.49      -23.39     29.60 o
   5  11   2      123.93      106.58     37.84 o
   7  11   2        2.50      -32.25     32.25 o
 -27   1   3       66.34       14.47     42.85 o
 -25   1   3        1.91      -34.34     34.34 o
 -23   1   3      213.67      216.67     42.18 o
 -21   1   3       10.26      -19.64     26.40 o
 -19   1   3      345.26      374.19     37.82 o
 -17   1   3     1708.16     1734.65     69.83 o
 -15   1   3       53.52       57.98     21.97 o
 -13   1   3      199.43      231.22     24.87 o
 -11   1   3     1014.74     1041.53     38.65 o
  -9   1   3       22.23       32.78     11.24 o
  -7   1   3     2044.80     2013.44     40.62 o
  -5   1   3     2101.30     1632.97     44.30 o
  -3   1   3    73680.05    74601.12    912.41 o
  -1   1   3     8767.64     8651.44    116.85 o
   1   1   3     5124.83     4564.74     70.62 o
   3   1   3    27126.88    27691.57    383.86 o
   5   1   3     5137.05     5302.13     93.16 o
   7   1   3    14543.57    15039.23    254.21 o
   9   1   3     1198.54     1109.48     50.05 o
  11   1   3      174.33      167.49     26.87 o
  13   1   3      244.39      244.18     33.54 o
  15   1   3        5.80       -0.63     24.83 o
  17   1   3       86.20       74.47     28.50 o
  19   1   3       20.62        3.10     25.49 o
  21   1   3      424.50      496.16     45.33 o
  23   1   3       46.84       33.23     32.02 o
 -26   2   3      156.86       33.24     49.29 o
 -24   2   3        0.05       26.28     38.95 o
 -22   2   3      240.67      281.69     47.83 o
 -20   2   3      123.86      163.30     35.34 o
 -18   2   3        0.49      -21.30     21.30 o
 -16   2   3      748.21      664.31     51.03 o
 -14   2   3      299.86      247.00     33.66 o
 -12   2   3      226.41      324.13     26.11 o
 -10   2   3      733.19      904.14     37.67 o
  -8   2   3      270.32      216.37     16.56 o
  -6   2   3     2108.82     2176.57     47.43 o
  -4   2   3     2765.11     2660.89     59.40 o
  -2   2   3      478.36      497.60     14.84 o
   0   2   3     2544.38     2187.00     34.54 o
   2   2   3     3445.30     2911.66     54.01 o
   4   2   3     4927.81     5344.36     85.25 o
   6   2   3       20.50       32.41     13.17 o
   8   2   3     2396.63     2373.38     60.46 o
  10   2   3        0.54       21.62     16.99 o
  12   2   3      269.91      336.20     32.23 o
  14   2   3      460.12      463.78     38.49 o
  16   2   3      245.57      231.34     31.86 o
  18   2   3       81.57      101.43     27.89 o
  20   2   3      206.65      233.46     35.05 o
  22   2   3       41.99       -6.91     31.06 o
 -25   3   3      121.64       24.38     41.08 o
 -23   3   3      100.25        2.44     37.09 o
 -21   3   3       90.66      144.25     39.70 o
 -19   3   3      114.55       95.47     40.57 o
 -17   3   3      190.82      191.61     34.74 o
 -15   3   3       67.77       89.83     33.48 o
 -13   3   3     3877.09     3999.81     89.92 o
 -11   3   3       34.35       59.81     17.21 o
  -9   3   3     2384.14     2537.29     63.14 o
  -7   3   3    12039.22    11656.12    182.86 o
  -5   3   3     1568.75     1568.11     30.79 o
  -3   3   3     2143.56     2391.82     55.82 o
  -1   3   3    12550.70    13554.41    171.94 o
   1   3   3     3605.22     3771.88     68.67 o
   3   3   3     7074.71     7337.14    119.75 o
   5   3   3    12400.55    12994.76    183.08 o
   7   3   3      321.88      333.92     21.49 o
   9   3   3     9645.49     9608.29    164.68 o
  11   3   3     2756.54     2815.12     70.64 o
  13   3   3     1683.74     1772.75     75.39 o
  15   3   3      286.30      342.09     45.64 o
  17   3   3      224.19      222.03     30.81 o
  19   3   3        7.80        3.32     24.66 o
  21   3   3       45.85       11.66     37.38 o
  23   3   3       27.53       -1.42     51.74 o
 -26   4   3      251.09      192.69     55.27 o
 -24   4   3        0.75       -4.27     38.55 o
 -22   4   3      215.71      211.28     47.78 o
 -20   4   3      472.51      505.26     80.76 o
 -18   4   3      240.81      261.55     79.81 o
 -16   4   3      302.12      375.30     50.54 o
 -14   4   3      115.04       92.74     22.13 o
 -12   4   3     3298.18     3256.88     98.78 o
 -10   4   3      374.46      428.48     38.13 o
  -8   4   3     1221.59     1110.94     44.22 o
  -6   4   3     1504.87     1681.39     39.67 o
  -4   4   3     2360.29     2680.94     51.28 o
  -2   4   3     2385.09     2122.73     38.79 o
   0   4   3    10456.69    11656.55    167.74 o
   2   4   3     2769.21     2794.30     65.24 o
   4   4   3     6607.51     7313.55    116.44 o
   6   4   3     6996.00     7191.15    120.11 o
   8   4   3      523.04      494.97     32.42 o
  10   4   3     2305.99     2325.63     69.41 o
  12   4   3     1766.53     1666.77     67.75 o
  14   4   3      524.79      431.68     39.83 o
  16   4   3      923.27      915.35     71.71 o
  18   4   3      125.27      106.12     36.58 o
  20   4   3      135.76      109.12     45.26 o
  22   4   3       47.19        4.01     58.76 o
 -25   5   3       57.12       50.81     51.35 o
 -23   5   3       28.72       29.34     38.39 o
 -21   5   3      681.23      699.66     66.04 o
 -19   5   3       34.86       54.10     62.53 o
 -17   5   3      764.39      876.41     72.77 o
 -15   5   3      552.48      612.01     57.87 o
 -13   5   3     4056.75     4038.55    112.40 o
 -11   5   3     3501.90     3617.66     98.37 o
  -9   5   3      131.80       85.81     19.72 o
  -7   5   3     5573.55     5784.82    117.84 o
  -5   5   3        6.25       40.88      9.38 o
  -3   5   3     3216.45     2982.91     54.92 o
  -1   5   3     2241.32     2229.31     45.14 o
   1   5   3     6605.77     6457.27    100.60 o
   3   5   3     4485.77     4956.79    121.95 o
   5   5   3     2877.91     2699.07     65.32 o
   7   5   3      264.08      231.99     23.08 o
   9   5   3      767.67      766.43     41.35 o
  11   5   3     3404.90     3323.21     87.37 o
  13   5   3     1902.06     1954.99     83.85 o
  15   5   3      469.18      633.38     58.60 o
  17   5   3        0.49      -29.58     34.39 o
  19   5   3        9.84      -37.88     37.88 o
  21   5   3        3.19       19.60     46.77 o
 -24   6   3      176.53      168.53     49.25 o
 -22   6   3        0.48       -0.91     38.21 o
 -20   6   3        3.63      -41.82     41.82 o
 -18   6   3       97.62       96.13     42.80 o
 -16   6   3      151.46      129.13     45.25 o
 -14   6   3       11.62       20.63     36.14 o
 -12   6   3      173.43      243.26     31.29 o
 -10   6   3      488.14      477.28     35.93 o
  -8   6   3      305.60      368.97     27.72 o
  -6   6   3      350.08      332.34     20.98 o
  -4   6   3     3000.96     3038.51     59.45 o
  -2   6   3       58.97       38.04     11.02 o
   0   6   3     1750.59     1785.77     40.62 o
   2   6   3     1159.14     1309.35     36.18 o
   4   6   3       11.78        0.49     12.22 o
   6   6   3       83.56      142.94     20.45 o
   8   6   3       16.49       28.32     24.43 o
  10   6   3      590.35      605.17     55.20 o
  12   6   3       59.76       53.81     39.28 o
  14   6   3        6.37       31.03     35.19 o
  16   6   3       23.27       31.22     35.95 o
  18   6   3      217.09      138.88     48.28 o
  20   6   3        4.09      -16.26     45.37 o
 -21   7   3       20.31       55.16     36.37 o
 -19   7   3      645.14      590.23     65.60 o
 -17   7   3     1093.64     1160.80     80.84 o
 -15   7   3      229.64      197.28     45.64 o
 -13   7   3     5652.88     5226.48    153.68 o
 -11   7   3     3843.94     3962.25    120.25 o
  -9   7   3     3101.18     2926.14     91.36 o
  -7   7   3    12461.13    12623.72    241.43 o
  -5   7   3     3375.11     3418.85     83.85 o
  -3   7   3     7081.15     6990.56    119.21 o
  -1   7   3     3922.95     3916.03     71.85 o
   1   7   3      940.89      996.49     37.64 o
   3   7   3     3266.55     3236.34     90.30 o
   5   7   3       15.80      -22.28     22.28 o
   7   7   3      907.42      853.74     67.25 o
   9   7   3       52.95       89.61     31.85 o
  11   7   3     1282.11     1304.56    150.83 o
  13   7   3      245.57      126.02     52.79 o
  15   7   3      264.93      301.40     73.53 o
  17   7   3      113.66      182.22     56.88 o
 -20   8   3       59.95       33.61     35.93 o
 -18   8   3      289.63      226.29     74.47 o
 -16   8   3      271.11      318.34     51.85 o
 -14   8   3      229.21      263.38     40.31 o
 -12   8   3      171.68      153.80     32.53 o
 -10   8   3      238.79      188.02     30.13 o
  -8   8   3       15.41       18.64     14.99 o
  -6   8   3       63.75       23.91     15.75 o
  -4   8   3      290.08      268.02     22.46 o
  -2   8   3       20.30       18.78     13.84 o
   0   8   3     1517.67     1526.60     47.50 o
   2   8   3      905.20      781.35     46.30 o
   4   8   3       12.31      -21.39     22.63 o
   6   8   3      196.95      148.93     34.57 o
   8   8   3       28.20        6.12     28.80 o
  10   8   3      244.05      302.24     49.23 o
  12   8   3        5.12      -29.11     29.11 o
  14   8   3       12.87      -32.83     35.09 o
  16   8   3        0.21       17.03     39.28 o
 -17   9   3        6.67       21.33     33.96 o
 -15   9   3      165.38      173.30     43.74 o
 -13   9   3      151.28      196.89     41.48 o
 -11   9   3      957.75     1042.05     62.62 o
  -9   9   3       38.53       40.46     25.45 o
  -7   9   3      980.34     1063.43     47.97 o
  -5   9   3      403.19      470.34     22.18 o
  -3   9   3      297.41      370.56     29.17 o
  -1   9   3      752.44      819.22     65.25 o
   1   9   3     1035.70     1154.97     61.51 o
   3   9   3       98.85       66.90     28.70 o
   5   9   3     1194.35     1007.64     67.51 o
   7   9   3      247.25      366.93     46.58 o
   9   9   3       31.06       38.70     32.18 o
  11   9   3      308.38      284.14     50.19 o
  13   9   3       57.74       19.70     40.85 o
 -14  10   3       29.19       74.04     33.31 o
 -12  10   3      104.14      143.84     31.55 o
 -10  10   3      304.95      323.19     33.31 o
  -8  10   3        4.87      -15.90     29.58 o
  -6  10   3       84.26       32.65     30.43 o
  -4  10   3      126.70       87.59     19.76 o
  -2  10   3      299.33      308.79     32.95 o
   0  10   3      173.12      181.98     29.25 o
   2  10   3       61.81       71.89     36.45 o
   4  10   3        0.66       18.72     29.11 o
   6  10   3      891.03      878.22     67.50 o
   8  10   3      198.72      123.64     45.38 o
  10  10   3      234.41      185.42     46.93 o
  -9  11   3      183.16      240.11     60.40 o
  -7  11   3      100.85       96.26     41.05 o
  -5  11   3       12.98      -23.42     33.47 o
  -3  11   3       71.46       53.65     36.88 o
  -1  11   3       11.21        7.48     34.25 o
   1  11   3      399.26      464.28     50.41 o
   3  11   3       27.62       15.92     29.95 o
   5  11   3      325.45      394.44     51.23 o
 -28   0   4      106.97      -26.58     64.86 o
 -26   0   4      774.99      714.52     94.40 o
 -24   0   4     2255.51     2368.89    232.00 o
 -22   0   4      244.34      293.11     59.46 o
 -20   0   4     4453.05     4350.07    318.73 o
 -18   0   4     5392.62     4990.48    197.71 o
 -16   0   4     7397.15     7157.76    224.04 o
 -14   0   4    26526.44    27383.64    689.37 o
 -12   0   4     3096.86     2925.21    106.74 o
 -10   0   4    14734.15    14646.09    327.16 o
  -8   0   4    29718.20    30413.13    571.82 o
  -6   0   4    33516.68    31320.61    580.70 o
  -4   0   4     6529.03     8117.59    158.05 o
  -2   0   4     1681.71     2115.24     44.88 o
   0   0   4    16553.60    15171.84    286.04 o
   2   0   4    13216.81    10840.33    274.83 o
   4   0   4    81763.31    82179.82   1936.41 o
   6   0   4     1322.08     1265.11     57.45 o
   8   0   4    12051.22    11090.28    262.86 o
  10   0   4     8435.07     8903.02    224.23 o
  12   0   4     2852.18     2930.87    107.10 o
  14   0   4     1783.06     1931.25    101.83 o
  16   0   4        8.09      -13.68     39.59 o
  18   0   4      365.31      430.41     63.29 o
  20   0   4      393.68      428.84     63.35 o
  22   0   4      131.90      108.28     54.05 o
 -27   1   4        3.47      -40.47     42.77 o
 -25   1   4      135.77      118.90     43.22 o
 -23   1   4      158.51      106.21     41.45 o
 -21   1   4      594.82      569.47     51.53 o
 -19   1   4      631.51      557.51     75.81 o
 -17   1   4     2575.48     2637.00     79.15 o
 -15   1   4       21.90       15.77     18.95 o
 -13   1   4    11606.67    11037.49    197.83 o
 -11   1   4      373.51      459.71     27.92 o
  -9   1   4     2376.41     2552.87     54.12 o
  -7   1   4    33418.12    32192.20    506.15 o
  -5   1   4    42164.60    43131.45    671.41 o
  -3   1   4    51115.18    51888.22    666.58 o
  -1   1   4        1.62        4.52      6.23 o
   1   1   4      226.79      200.40     14.63 o
   3   1   4     3867.41     3362.66     68.03 o
   5   1   4     2961.91     3434.11     68.26 o
   7   1   4     1732.40     1794.51     48.48 o
   9   1   4      554.75      668.27     35.96 o
  11   1   4     1110.14     1171.29     50.00 o
  13   1   4      193.36      206.40     27.95 o
  15   1   4      813.18      782.06     46.38 o
  17   1   4        0.19        1.61     22.48 o
  19   1   4       13.16      -25.29     25.29 o
  21   1   4      235.52      214.88     37.61 o
  23   1   4       24.82       -7.45     32.56 o
 -26   2   4        0.64        9.51     43.31 o
 -24   2   4        1.40      -40.90     40.90 o
 -22   2   4        0.11      -20.59     30.84 o
 -20   2   4     1832.12     1766.11     97.52 o
 -18   2   4      253.54      253.59     38.78 o
 -16   2   4      176.00      172.44     32.94 o
 -14   2   4    12115.06    11895.07    230.90 o
 -12   2   4        4.48       21.68     13.78 o
 -10   2   4    34845.91    34868.57    516.79 o
  -8   2   4     6182.65     6400.23    115.34 o
  -6   2   4     5232.75     5445.99     90.55 o
  -4   2   4    61168.81    60811.64    827.36 o
  -2   2   4    14377.22    13795.90    193.28 o
   0   2   4     5975.00     5955.71     95.77 o
   2   2   4      915.06     1088.46     30.32 o
   4   2   4     7631.41     6992.81    116.60 o
   6   2   4     3317.27     3382.51     69.33 o
   8   2   4    10514.75    10318.98    174.48 o
  10   2   4     1087.95     1061.73     52.87 o
  12   2   4     6420.80     6124.73    123.59 o
  14   2   4      313.33      398.90     35.33 o
  16   2   4      931.66      999.60     54.98 o
  18   2   4     1575.54     1741.79     71.85 o
  20   2   4      118.51      159.05     32.42 o
  22   2   4      459.92      463.85     67.30 o
 -27   3   4       45.36       34.45     53.42 o
 -25   3   4       52.86       18.88     46.71 o
 -23   3   4       11.19       20.52     34.37 o
 -21   3   4      578.08      613.64     59.71 o
 -19   3   4      875.24      852.47     56.18 o
 -17   3   4      615.83      600.29     46.17 o
 -15   3   4     2510.62     2530.64     85.59 o
 -13   3   4     2438.22     2549.39     66.13 o
 -11   3   4     2203.35     2055.34     53.32 o
  -9   3   4     1715.70     1668.73     56.81 o
  -7   3   4     5749.85     5690.51     89.82 o
  -5   3   4     1239.06     1373.53     31.09 o
  -3   3   4    12077.77    12325.79    187.52 o
  -1   3   4    16556.19    15856.51    222.95 o
   1   3   4     2107.23     2038.24     40.26 o
   3   3   4      494.16      351.50     22.43 o
   5   3   4        0.06       -8.88      8.88 o
   7   3   4     1262.85     1226.39     41.29 o
   9   3   4      645.18      628.25     51.05 o
  11   3   4     2546.74     2463.81     68.44 o
  13   3   4      621.00      563.07     36.37 o
  15   3   4      273.76      243.53     30.01 o
  17   3   4      273.52      348.91     44.62 o
  19   3   4       26.20       -3.05     29.98 o
  21   3   4      241.82      332.81     59.12 o
 -26   4   4      312.91      289.67     67.25 o
 -24   4   4       45.52       79.57     40.93 o
 -22   4   4      143.47      177.26     54.55 o
 -20   4   4      197.33      184.63     40.80 o
 -18   4   4      253.05      230.95     37.24 o
 -16   4   4      162.21      107.36     37.81 o
 -14   4   4     2202.11     2303.09     72.05 o
 -12   4   4     2008.18     1981.87     78.43 o
 -10   4   4     2241.67     2119.40     82.27 o
  -8   4   4     1628.33     1459.01     45.01 o
  -6   4   4     4260.72     3839.93     91.01 o
  -4   4   4    14215.73    13516.79    245.13 o
  -2   4   4     3636.94     4287.03     74.31 o
   0   4   4    18969.48    20393.36    324.51 o
   2   4   4      675.85      858.50     51.76 o
   4   4   4    16564.00    17313.93    252.56 o
   6   4   4     6279.55     6307.75    115.20 o
   8   4   4     1098.63     1088.91     44.76 o
  10   4   4     5572.81     5420.34    111.53 o
  12   4   4      290.51      320.19     32.36 o
  14   4   4       93.75       69.38     33.92 o
  16   4   4      126.07       75.96     33.23 o
  18   4   4       14.87       30.08     36.63 o
  20   4   4        2.19       -8.87     41.99 o
 -25   5   4      239.50       92.91     56.12 o
 -23   5   4       36.68       52.05     39.11 o
 -21   5   4      187.25      135.25     44.60 o
 -19   5   4       62.44       49.90     32.47 o
 -17   5   4      234.59      213.62     59.94 o
 -15   5   4      457.95      466.65     50.92 o
 -13   5   4       38.29       84.86     21.86 o
 -11   5   4     1098.90     1350.54     66.37 o
  -9   5   4      230.37      213.86     21.41 o
  -7   5   4     1361.39     1446.00     43.41 o
  -5   5   4      557.21      625.81     46.07 o
  -3   5   4       34.18       55.05      8.91 o
  -1   5   4      524.01      472.77     20.11 o
   1   5   4       25.00       -2.02     10.88 o
   3   5   4      416.84      461.80     38.11 o
   5   5   4      332.66      317.27     21.93 o
   7   5   4       20.93       22.61     13.36 o
   9   5   4       45.72       32.12     20.37 o
  11   5   4       23.24       13.30     20.99 o
  13   5   4      159.34      146.46     36.08 o
  15   5   4        0.39      -29.01     29.01 o
  17   5   4       33.99        1.77     40.60 o
  19   5   4        7.58       26.00     44.08 o
 -24   6   4       16.24      -42.64     42.64 o
 -22   6   4      149.36       38.52     40.82 o
 -20   6   4       17.08       78.20     36.99 o
 -18   6   4      152.42      159.88     43.09 o
 -16   6   4      954.67      824.22     82.96 o
 -14   6   4      915.53      787.24     61.85 o
 -12   6   4     2284.46     2348.81     69.73 o
 -10   6   4      888.47      953.92     44.34 o
  -8   6   4     4163.08     4112.20     92.18 o
  -6   6   4      526.72      476.95     19.99 o
  -4   6   4     5795.87     5704.74     97.12 o
  -2   6   4      273.55      282.82     19.63 o
   0   6   4     2901.54     2958.51     59.70 o
   2   6   4     2087.50     2025.43     65.01 o
   4   6   4     1064.30     1278.47     73.61 o
   6   6   4     1429.37     1484.08     62.22 o
   8   6   4       47.74        1.00     27.35 o
  10   6   4     2806.21     2898.91    153.03 o
  12   6   4      106.64       69.95     35.91 o
  14   6   4      125.44       84.76     49.02 o
  16   6   4      122.41       25.52     63.47 o
  18   6   4       47.25       77.48     46.14 o
 -23   7   4        3.43      -37.14     37.14 o
 -21   7   4       49.62       82.10     42.53 o
 -19   7   4       13.53       44.55     35.84 o
 -17   7   4       80.80      151.90     47.32 o
 -15   7   4       56.05       19.56     33.73 o
 -13   7   4      121.84      124.22     37.66 o
 -11   7   4      390.15      498.03     39.09 o
  -9   7   4        3.20      -12.42     12.42 o
  -7   7   4      123.81      151.46     16.05 o
  -5   7   4     1687.67     1757.57     66.47 o
  -3   7   4      146.33      152.25     14.92 o
  -1   7   4      250.03      214.79     22.81 o
   1   7   4       27.37       16.75     15.06 o
   3   7   4       22.05        7.25     19.53 o
   5   7   4       33.80       31.47     26.19 o
   7   7   4      156.79      175.71     36.08 o
   9   7   4       30.34        7.40     28.91 o
  11   7   4      236.64      228.19     60.02 o
  13   7   4       17.01      -31.28     31.28 o
  15   7   4        0.75       22.59     40.96 o
  17   7   4        2.18       15.40     45.56 o
 -20   8   4       37.28       81.81     46.50 o
 -18   8   4        4.86      -27.18     27.18 o
 -16   8   4      546.84      487.98     53.44 o
 -14   8   4      199.76      171.00     35.86 o
 -12   8   4      612.71      570.39     56.56 o
 -10   8   4        6.22        3.08     14.93 o
  -8   8   4        0.53        3.28     13.79 o
  -6   8   4     1217.33     1179.69     60.65 o
  -4   8   4      210.27      253.53     23.17 o
  -2   8   4       27.91        3.83     13.43 o
   0   8   4      534.55      656.46     46.92 o
   2   8   4      216.11      206.81     32.75 o
   4   8   4     1101.95     1078.19     78.56 o
   6   8   4       96.49      113.77     33.03 o
   8   8   4      310.62      281.20     45.20 o
  10   8   4     1047.81     1036.35     78.31 o
  12   8   4       36.83       -8.36     34.91 o
  14   8   4      236.28      429.36     63.63 o
  16   8   4       49.72       29.35     45.42 o
 -17   9   4      122.91       80.38     31.67 o
 -15   9   4      130.89      152.13     29.87 o
 -13   9   4       85.72       77.31     38.02 o
 -11   9   4      137.72      135.56     25.19 o
  -9   9   4        0.55       -3.51     27.29 o
  -7   9   4      322.24      406.75     54.89 o
  -5   9   4      301.21      277.60     33.59 o
  -3   9   4      748.36      831.28     48.61 o
  -1   9   4       69.83       53.69     21.05 o
   1   9   4       83.73       88.54     28.47 o
   3   9   4      495.37      448.63     47.19 o
   5   9   4       18.75       49.39     31.44 o
   7   9   4      583.01      627.46     60.86 o
   9   9   4       43.39       19.58     34.78 o
  11   9   4      155.55      211.07     49.22 o
  13   9   4      221.67      120.76     47.20 o
 -14  10   4       60.62       45.43     27.10 o
 -12  10   4       35.94       30.61     41.10 o
 -10  10   4       22.85       78.38     36.95 o
  -8  10   4       35.77        4.26     38.65 o
  -6  10   4      142.83      146.64     37.00 o
  -4  10   4       65.06       94.81     34.77 o
  -2  10   4      193.47      166.01     25.20 o
   0  10   4      286.92      349.16     39.37 o
   2  10   4       93.03       82.15     31.31 o
   4  10   4     1029.01     1091.78     73.14 o
   6  10   4       28.45       -7.79     32.79 o
   8  10   4      233.75      316.00     51.20 o
  10  10   4      217.29      253.62     52.57 o
  -9  11   4        1.62       23.36     41.08 o
  -7  11   4       80.14       28.61     40.10 o
  -5  11   4       46.45      104.75     39.43 o
  -3  11   4       20.38       -8.60     34.37 o
  -1  11   4      272.21      165.89     61.65 o
   1  11   4       13.48       32.62     29.45 o
   3  11   4      135.03      153.54     39.82 o
   5  11   4        4.59       39.76     34.87 o
 -27   1   5      215.89      183.34     56.01 o
 -25   1   5       61.28       44.31     41.89 o
 -23   1   5      437.71      576.82     54.99 o
 -21   1   5     1308.30     1187.75     76.27 o
 -19   1   5     5348.44     5621.78    139.93 o
 -17   1   5     1468.09     1466.62     73.02 o
 -15   1   5     4660.42     4320.52    115.98 o
 -13   1   5     6156.48     6001.22    140.95 o
 -11   1   5       86.13       43.13     14.46 o
  -9   1   5    18749.76    18489.24    290.78 o
  -7   1   5     3851.94     4384.65     77.25 o
  -5   1   5   122011.10   115564.59   1653.08 o
  -3   1   5     3923.37     3451.58     69.13 o
  -1   1   5    29065.18    27412.44    401.08 o
   1   1   5    10503.58     9960.60    156.52 o
   3   1   5    13771.56    11984.10    218.47 o
   5   1   5    23394.66    23927.23    365.45 o
   7   1   5     4785.62     4798.56     94.14 o
   9   1   5     6710.46     6545.32    124.15 o
  11   1   5      965.26      809.22     42.99 o
  13   1   5     3287.22     3585.51     90.03 o
  15   1   5       63.39       17.67     23.13 o
  17   1   5     1458.57     1569.74     71.17 o
  19   1   5      117.33      123.11     33.05 o
  21   1   5      516.88      628.46     51.79 o
 -28   2   5       51.65       76.28     54.53 o
 -26   2   5       93.86      112.99     49.69 o
 -24   2   5      300.22      261.12     54.36 o
 -22   2   5       75.41       55.90     37.58 o
 -20   2   5      897.34      942.94     66.72 o
 -18   2   5        0.23       23.28     27.70 o
 -16   2   5     3814.38     3755.72    119.15 o
 -14   2   5      501.99      429.00     36.68 o
 -12   2   5     4912.82     4649.50     96.27 o
 -10   2   5      774.18      893.05     45.94 o
  -8   2   5     1370.25     1504.48     40.78 o
  -6   2   5    24771.78    24511.74    363.50 o
  -4   2   5     9246.93     9513.67    145.64 o
  -2   2   5    12544.19    12755.66    206.39 o
   0   2   5      135.62      233.91     22.52 o
   2   2   5     6436.11     6670.21    111.46 o
   4   2   5     5715.07     5520.69    104.63 o
   6   2   5     1349.88     1288.18     43.32 o
   8   2   5      963.97      885.95     39.06 o
  10   2   5      186.06      156.99     30.03 o
  12   2   5      290.28      256.72     34.65 o
  14   2   5       36.53       71.44     23.04 o
  16   2   5      142.45      194.04     32.33 o
  18   2   5      146.33      109.24     33.42 o
  20   2   5      239.58      210.34     36.31 o
  22   2   5      153.34      152.49     47.97 o
 -27   3   5      114.88      174.54     60.65 o
 -25   3   5        7.51        6.53     40.33 o
 -23   3   5       73.30       24.98     41.46 o
 -21   3   5        5.20      -37.39     37.39 o
 -19   3   5      793.89      689.56     51.76 o
 -17   3   5      170.68      197.08     31.38 o
 -15   3   5      107.72       84.15     21.80 o
 -13   3   5     1963.64     1894.43     55.18 o
 -11   3   5     1518.29     1706.38     54.95 o
  -9   3   5      580.07      451.78     23.28 o
  -7   3   5     1426.11     1257.83     31.35 o
  -5   3   5      307.56      274.09     13.75 o
  -3   3   5     7048.11     7848.81    125.68 o
  -1   3   5     3797.33     3452.15     57.81 o
   1   3   5      718.98      759.72     22.54 o
   3   3   5     5472.61     5465.77    103.40 o
   5   3   5     1519.02     1488.56     43.06 o
   7   3   5     2192.63     2006.83     53.79 o
   9   3   5      770.67      787.94     43.29 o
  11   3   5      225.91      241.37     35.69 o
  13   3   5       53.22       59.87     22.35 o
  15   3   5        9.20       -0.11     20.80 o
  17   3   5      484.64      550.78     42.00 o
  19   3   5        0.93      -17.67     34.71 o
  21   3   5      213.74      267.51     54.51 o
 -26   4   5       27.61      -15.46     46.40 o
 -24   4   5      407.57      503.01     71.35 o
 -22   4   5       11.88      -29.79     29.79 o
 -20   4   5     1130.06     1131.65     73.68 o
 -18   4   5     1270.51     1177.67     69.99 o
 -16   4   5      103.90       62.99     24.43 o
 -14   4   5     2122.90     2239.15     64.83 o
 -12   4   5      795.11      838.75     45.46 o
 -10   4   5     3740.76     3749.84     72.05 o
  -8   4   5     1051.33     1076.11     36.83 o
  -6   4   5      908.45     1157.78     51.14 o
  -4   4   5      458.65      511.29     35.24 o
  -2   4   5      738.41      744.83     20.37 o
   0   4   5     1051.66     1552.24     36.04 o
   2   4   5     1521.94     1260.07     50.40 o
   4   4   5      270.84      237.20     22.82 o
   6   4   5     1995.74     1900.45     52.51 o
   8   4   5     6494.20     6320.92    121.60 o
  10   4   5      528.89      674.93     34.95 o
  12   4   5      537.75      483.41     32.42 o
  14   4   5      162.84      199.53     26.60 o
  16   4   5      229.47      254.33     42.66 o
  18   4   5      363.81      440.96     61.12 o
  20   4   5       65.62       73.80     49.73 o
 -25   5   5       10.80        4.89     47.46 o
 -23   5   5       12.34       71.24     44.12 o
 -21   5   5      381.79      460.82     53.31 o
 -19   5   5       12.46      -22.85     28.63 o
 -17   5   5       51.57       17.83     31.39 o
 -15   5   5       23.91       23.35     24.10 o
 -13   5   5     1834.11     1777.38     76.59 o
 -11   5   5      281.44      357.54     26.34 o
  -9   5   5       83.76       78.97     13.37 o
  -7   5   5      516.78      574.54     53.11 o
  -5   5   5      632.13      580.98     37.37 o
  -3   5   5      456.84      501.19     21.64 o
  -1   5   5      797.72      979.48     35.79 o
   1   5   5     1052.33     1237.71     45.78 o
   3   5   5       79.22       69.23     15.37 o
   5   5   5      104.12       39.80     15.43 o
   7   5   5      345.54      335.61     42.24 o
   9   5   5     1861.61     1786.01     67.12 o
  11   5   5      427.90      444.76     42.87 o
  13   5   5       62.64       10.35     34.09 o
  15   5   5      155.44      229.59     54.05 o
  17   5   5       83.26       88.38     63.47 o
  19   5   5      273.31      392.51     65.87 o
 -24   6   5      123.97      234.73     66.83 o
 -22   6   5        1.88       -0.13     38.21 o
 -20   6   5       32.09       26.94     31.64 o
 -18   6   5      416.56      480.79     49.31 o
 -16   6   5      162.82      215.49     34.34 o
 -14   6   5      581.64      665.63     46.75 o
 -12   6   5      205.24      210.83     28.05 o
 -10   6   5      293.94      319.64     22.28 o
  -8   6   5      707.63      734.40     25.95 o
  -6   6   5      312.57      413.12     41.26 o
  -4   6   5       36.20       33.19     21.06 o
  -2   6   5       43.78      101.73     15.53 o
   0   6   5      209.78      246.93     30.94 o
   2   6   5      934.29     1132.79     60.99 o
   4   6   5      392.74      435.66     29.05 o
   6   6   5      222.20      178.88     37.84 o
   8   6   5        1.27      -25.17     25.17 o
  10   6   5      356.89      322.84     45.99 o
  12   6   5       74.34       93.03     38.53 o
  14   6   5       69.28       62.64     40.81 o
  16   6   5        0.65        3.06     48.08 o
  18   6   5       80.67       45.06     49.43 o
 -23   7   5       55.70       56.45     61.39 o
 -21   7   5       37.35       30.95     49.17 o
 -19   7   5      964.56      895.92     73.42 o
 -17   7   5     1606.34     1707.91     92.39 o
 -15   7   5      206.53      182.49     34.67 o
 -13   7   5     4165.32     3996.68    119.74 o
 -11   7   5      533.16      600.92     30.16 o
  -9   7   5     1830.14     1728.50     70.60 o
  -7   7   5     6076.45     5853.85    138.85 o
  -5   7   5       46.21       53.72     19.66 o
  -3   7   5      458.41      494.24     21.73 o
  -1   7   5        8.11        6.87     12.30 o
   1   7   5      829.48      840.59     46.53 o
   3   7   5       10.38       -2.74     22.98 o
   5   7   5      243.01      251.48     38.46 o
   7   7   5      159.99      174.75     37.21 o
   9   7   5      565.84      531.30     55.78 o
  11   7   5      236.16      218.23     42.87 o
  13   7   5      305.52      350.39     56.90 o
  15   7   5       55.05       78.51     45.39 o
  17   7   5      123.66      160.04     53.76 o
 -20   8   5      256.53      312.71     84.84 o
 -18   8   5      272.86      167.68     55.93 o
 -16   8   5      350.61      399.59     39.79 o
 -14   8   5      751.14      771.19     61.78 o
 -12   8   5      137.68       94.81     27.34 o
 -10   8   5      367.55      313.60     38.03 o
  -8   8   5      564.73      556.25     43.06 o
  -6   8   5     1866.02     1773.39    100.24 o
  -4   8   5      362.38      324.35     41.79 o
  -2   8   5       22.97       17.61     14.44 o
   0   8   5      917.84      858.91     46.05 o
   2   8   5       99.46       58.42     27.46 o
   4   8   5     1692.90     1507.11     82.11 o
   6   8   5      379.65      348.76     46.68 o
   8   8   5        1.68       15.04     32.37 o
  10   8   5      167.24      144.87     41.61 o
  12   8   5        5.16      -33.35     36.32 o
  14   8   5       48.77       13.26     40.22 o
 -19   9   5       62.00      107.52     41.08 o
 -17   9   5       61.68       92.57     33.83 o
 -15   9   5      185.72      222.13     36.15 o
 -13   9   5       33.64       19.43     32.05 o
 -11   9   5       31.96       16.52     32.54 o
  -9   9   5      232.90      240.47     37.95 o
  -7   9   5       46.12       76.08     25.45 o
  -5   9   5     1685.99     1773.49     81.12 o
  -3   9   5       11.40        2.15     22.68 o
  -1   9   5      219.00      244.45     33.49 o
   1   9   5       42.35       20.71     26.36 o
   3   9   5      169.77      187.95     37.84 o
   5   9   5      454.95      455.61     62.53 o
   7   9   5       40.73       11.65     32.79 o
   9   9   5       15.28       10.39     34.91 o
  11   9   5       20.63      -28.32     35.96 o
 -14  10   5       85.70       -4.94     37.69 o
 -12  10   5       11.36       13.60     43.74 o
 -10  10   5      235.81      289.76     44.53 o
  -8  10   5      126.55      121.98     33.16 o
  -6  10   5        1.68       26.25     46.67 o
  -4  10   5      169.39      202.42     86.10 o
  -2  10   5      240.27      282.20     40.61 o
   0  10   5        8.90       -0.59     38.96 o
   2  10   5        3.98        4.33     31.11 o
   4  10   5        3.22      -18.08     30.79 o
   6  10   5      129.79      173.47     43.02 o
   8  10   5      255.21      166.31     64.04 o
  -9  11   5      164.96      258.02     49.79 o
  -7  11   5      108.56       57.69     38.39 o
  -5  11   5      504.62      553.78     65.36 o
  -3  11   5      403.75      338.57     85.43 o
  -1  11   5      649.72      628.48     89.29 o
   1  11   5       29.80       50.63     29.08 o
   3  11   5      272.98      309.15     45.92 o
 -28   0   6        3.80       56.60     97.97 o
 -26   0   6     1076.73     1035.70    108.49 o
 -24   0   6     1089.88      974.57    131.19 o
 -22   0   6      123.49       90.79     48.08 o
 -20   0   6     9025.90     8964.12    346.56 o
 -18   0   6     1330.57     1103.94     84.03 o
 -16   0   6     3503.63     3560.49    136.73 o
 -14   0   6    15172.49    13835.70    371.02 o
 -12   0   6      512.21      742.38     65.41 o
 -10   0   6     7630.05     7852.71    216.34 o
  -8   0   6     2814.10     2643.99     79.58 o
  -6   0   6    35642.00    35999.45    664.16 o
  -4   0   6     1116.83     1076.83     35.98 o
  -2   0   6    28940.13    27688.56    514.83 o
   0   0   6    10051.26    10646.77    273.59 o
   2   0   6     2750.16     2682.74     92.96 o
   4   0   6    54249.30    53838.55   1287.86 o
   6   0   6       96.15      111.10     26.52 o
   8   0   6       57.55       98.60     29.27 o
  10   0   6     1247.26     1237.28    119.61 o
  12   0   6        1.15       35.72     32.32 o
  14   0   6      196.53       90.80     49.02 o
  16   0   6       98.99       59.97     38.48 o
  18   0   6       30.24      -35.12     35.12 o
  20   0   6      228.40      159.80     61.34 o
 -29   1   6        0.46      -11.64     56.48 o
 -27   1   6      164.66       91.63     50.65 o
 -25   1   6      179.70      153.84     48.58 o
 -23   1   6       94.47       44.56     35.70 o
 -21   1   6     1287.13     1295.84    123.71 o
 -19   1   6      241.34      265.57     40.16 o
 -17   1   6      545.29      519.27     45.70 o
 -15   1   6      360.34      273.67     32.44 o
 -13   1   6      187.20      276.68     28.98 o
 -11   1   6     1002.05      869.13     37.05 o
  -9   1   6     1616.93     1772.36     53.82 o
  -7   1   6     1264.53     1402.85     34.31 o
  -5   1   6    10892.30    10084.11    166.63 o
  -3   1   6    30600.28    32165.18    501.20 o
  -1   1   6     1151.76     1284.15     32.31 o
   1   1   6     4787.04     4485.76     80.97 o
   3   1   6      131.02      168.76     20.63 o
   5   1   6     1868.27     1758.41     50.53 o
   7   1   6      391.33      446.33     29.47 o
   9   1   6      155.62      162.54     24.00 o
  11   1   6       26.20       45.42     22.00 o
  13   1   6      873.92      858.75     48.67 o
  15   1   6        0.95        1.72     23.16 o
  17   1   6      271.01      291.89     38.01 o
  19   1   6        0.91      -19.50     27.81 o
  21   1   6       74.17       21.38     35.79 o
 -28   2   6       34.95        3.27     51.37 o
 -26   2   6       23.94       59.28     46.09 o
 -24   2   6      117.10      166.08     67.25 o
 -22   2   6      139.56       86.23     39.45 o
 -20   2   6     1192.87     1309.45     76.47 o
 -18   2   6     1161.04     1209.86     69.63 o
 -16   2   6        3.77       -6.61     23.18 o
 -14   2   6      579.53      586.88     37.97 o
 -12   2   6     1128.30     1181.86     48.27 o
 -10   2   6     2733.23     2452.89     61.41 o
  -8   2   6      247.64      284.54     26.19 o
  -6   2   6      783.08      906.27     33.16 o
  -4   2   6     4412.06     4390.90     74.34 o
  -2   2   6    22930.25    22630.31    358.08 o
   0   2   6       39.66       21.29      8.27 o
   2   2   6     5928.71     5236.26     93.28 o
   4   2   6     2808.66     2623.77     65.24 o
   6   2   6      701.19      731.05     38.57 o
   8   2   6     3173.26     3089.32     73.26 o
  10   2   6       29.06      -18.86     18.86 o
  12   2   6      263.58      275.73     31.57 o
  14   2   6      112.10       58.39     24.41 o
  16   2   6      238.35      231.37     37.09 o
  18   2   6       31.91       61.29     29.49 o
  20   2   6      122.75      114.88     40.73 o
 -27   3   6       59.40        2.17     44.59 o
 -25   3   6        0.68       15.08     40.95 o
 -23   3   6      216.87      208.76     51.04 o
 -21   3   6        6.81      -30.98     32.22 o
 -19   3   6      522.68      629.86     70.39 o
 -17   3   6      536.79      479.46     45.66 o
 -15   3   6     1134.84     1134.71     53.79 o
 -13   3   6      425.26      533.95     34.68 o
 -11   3   6     1618.61     1458.62     59.00 o
  -9   3   6     1008.32      956.35     31.64 o
  -7   3   6       19.31        1.80      7.78 o
  -5   3   6    12000.63    12490.97    207.33 o
  -3   3   6     2734.33     2818.33     51.43 o
  -1   3   6    16219.90    16760.03    271.62 o
   1   3   6     3294.15     3372.01     64.59 o
   3   3   6     3083.92     3063.88     61.79 o
   5   3   6     5836.66     5908.56    108.45 o
   7   3   6      347.43      322.38     25.21 o
   9   3   6     6411.45     6374.50    124.24 o
  11   3   6       55.96       77.57     22.14 o
  13   3   6     1091.13     1063.57     53.67 o
  15   3   6      350.52      377.75     38.58 o
  17   3   6      488.99      493.81     48.24 o
  19   3   6      468.42      527.02     61.02 o
 -26   4   6        0.06       44.92     46.79 o
 -24   4   6       39.08       10.88     42.65 o
 -22   4   6        4.49      -16.38     33.92 o
 -20   4   6        3.53       44.53     36.12 o
 -18   4   6      411.52      416.47     51.52 o
 -16   4   6       10.40       48.45     26.15 o
 -14   4   6       38.70       20.33     21.53 o
 -12   4   6      653.17      614.25     42.08 o
 -10   4   6      619.05      659.90     58.54 o
  -8   4   6    10124.61    10499.82    194.34 o
  -6   4   6     1610.38     1778.78     58.99 o
  -4   4   6     1492.86     1590.57     37.91 o
  -2   4   6     3644.48     3992.52     75.88 o
   0   4   6     2421.39     2817.41     51.37 o
   2   4   6     3815.69     3646.79     69.65 o
   4   4   6     1852.75     2006.63     75.78 o
   6   4   6       47.02       12.47     17.79 o
   8   4   6     2050.84     1999.04     58.02 o
  10   4   6      262.48      281.51     31.76 o
  12   4   6      212.43      220.31     26.85 o
  14   4   6      880.68      967.64     61.12 o
  16   4   6      281.34      295.10     57.10 o
  18   4   6      212.82      170.95     54.07 o
  20   4   6      251.36      311.11     68.64 o
 -25   5   6       78.21      101.68     52.18 o
 -23   5   6       64.46       64.32     44.80 o
 -21   5   6       47.36       23.69     38.47 o
 -19   5   6      507.00      450.87     57.13 o
 -17   5   6      519.76      502.95     55.63 o
 -15   5   6     2404.70     2280.13     84.39 o
 -13   5   6        0.32      -17.29     17.29 o
 -11   5   6     2315.42     2387.26     66.89 o
  -9   5   6     4146.47     4019.22     88.90 o
  -7   5   6     5574.59     5212.86    143.93 o
  -5   5   6     4707.33     4383.81    109.35 o
  -3   5   6       26.34       46.45      7.70 o
  -1   5   6     1734.86     1530.69     44.96 o
   1   5   6       25.62       33.16     14.18 o
   3   5   6      990.77      962.04     50.43 o
   5   5   6      702.16      676.94     41.04 o
   7   5   6      948.67      902.67     51.68 o
   9   5   6      123.84      124.37     28.24 o
  11   5   6      207.94      225.73     45.16 o
  13   5   6      120.13       45.95     39.17 o
  15   5   6       69.05       -1.24     37.71 o
  17   5   6        1.03        9.22     42.95 o
  19   5   6       14.77       20.87     48.47 o
 -24   6   6       19.10       46.06     54.85 o
 -22   6   6       81.37       64.77     52.63 o
 -20   6   6       54.60       65.05     42.14 o
 -18   6   6      405.96      401.74     55.45 o
 -16   6   6       54.23       60.91     31.39 o
 -14   6   6      166.32      155.26     27.04 o
 -12   6   6      360.22      430.00     31.30 o
 -10   6   6      108.58      134.74     16.37 o
  -8   6   6     5553.84     5326.42    152.89 o
  -6   6   6     2019.05     1900.51     83.87 o
  -4   6   6     4611.37     4485.49     86.56 o
  -2   6   6     1008.41      949.86     38.01 o
   0   6   6     1979.60     1943.80     63.11 o
   2   6   6     4859.67     4456.38    111.67 o
   4   6   6     1160.39     1125.03     54.45 o
   6   6   6     4632.82     4339.29    123.05 o
   8   6   6      817.58      821.66     65.56 o
  10   6   6      462.63      382.51     68.19 o
  12   6   6       57.35       27.25     36.73 o
  14   6   6      666.25      694.16     98.98 o
  16   6   6      207.33       90.61     47.47 o
  18   6   6      380.44      468.52     76.36 o
 -23   7   6       30.44       17.55     55.96 o
 -21   7   6       33.55       30.18     45.58 o
 -19   7   6        2.09       65.39     43.69 o
 -17   7   6       11.65      -38.50     38.50 o
 -15   7   6        3.08       75.02     33.45 o
 -13   7   6       47.39        0.83     18.00 o
 -11   7   6       19.44       20.63     12.10 o
  -9   7   6        7.72      -15.42     27.88 o
  -7   7   6      360.92      273.00     40.17 o
  -5   7   6      430.34      454.44     28.94 o
  -3   7   6      135.46      143.43     13.73 o
  -1   7   6       72.73       78.46     28.31 o
   1   7   6      152.42      132.19     25.00 o
   3   7   6      506.77      494.22     47.48 o
   5   7   6      149.17       78.58     31.49 o
   7   7   6      265.10      229.34     41.45 o
   9   7   6       17.43      -30.45     30.45 o
  11   7   6        3.40       26.47     38.09 o
  13   7   6        1.48       -8.14     35.73 o
  15   7   6       18.62       56.70     47.30 o
 -20   8   6       38.22       -9.35     43.96 o
 -18   8   6       27.94       17.23     49.73 o
 -16   8   6       79.28       30.17     34.36 o
 -14   8   6      155.73      227.27     56.65 o
 -12   8   6       40.81       85.85     44.82 o
 -10   8   6      365.10      358.67     38.08 o
  -8   8   6     1339.34     1301.54    178.70 o
  -6   8   6       72.31       34.01     20.03 o
  -4   8   6     3638.99     3310.78    102.16 o
  -2   8   6      737.36      705.98     35.99 o
   0   8   6     1946.02     1708.30     76.54 o
   2   8   6     1376.34     1148.58     68.37 o
   4   8   6      133.69      149.16     35.74 o
   6   8   6     1187.17     1076.51     75.57 o
   8   8   6       32.06       85.87     41.48 o
  10   8   6      628.98      579.22     63.32 o
  12   8   6        5.60      -19.23     35.82 o
  14   8   6      656.56      783.02     83.17 o
 -19   9   6      179.67      188.47     43.99 o
 -17   9   6       15.56       -0.25     35.82 o
 -15   9   6       50.83       83.31     24.63 o
 -13   9   6       61.34       80.66     47.70 o
 -11   9   6        9.36       -0.34     26.22 o
  -9   9   6       81.36      108.57     27.86 o
  -7   9   6        1.79       20.69     30.79 o
  -5   9   6       62.15       47.15     41.87 o
  -3   9   6       16.17      -22.87     24.31 o
  -1   9   6        1.23      -12.06     19.80 o
   1   9   6       16.61        4.40     25.05 o
   3   9   6       71.86       24.76     28.44 o
   5   9   6        9.72       23.10     32.66 o
   7   9   6       41.37       56.37     36.31 o
   9   9   6        0.03       16.21     37.33 o
  11   9   6       10.87       -5.67     40.03 o
 -16  10   6       82.99       70.92     47.07 o
 -14  10   6        4.53      -29.99     45.04 o
 -12  10   6        0.13       43.90     35.45 o
 -10  10   6       42.68       50.05     32.06 o
  -8  10   6      142.34      207.92     38.85 o
  -6  10   6      347.14      354.55     45.81 o
  -4  10   6      345.55      340.64     42.09 o
  -2  10   6      395.23      452.34     70.93 o
   0  10   6       30.86       -4.34     23.78 o
   2  10   6      411.83      455.36     49.22 o
   4  10   6      328.94      315.32     58.66 o
   6  10   6      334.66      389.83     55.61 o
   8  10   6       41.09       41.72     42.55 o
  -9  11   6        0.37      -14.70     31.87 o
  -7  11   6       21.87       14.71     42.47 o
  -5  11   6      141.10      249.93     46.97 o
  -3  11   6      135.66      214.32     70.75 o
  -1  11   6      219.40      236.76     68.39 o
   1  11   6       30.27       20.73     28.71 o
   3  11   6      164.95      234.00     43.68 o
 -29   1   7      127.64      115.86     61.71 o
 -27   1   7       15.51       43.61     48.70 o
 -25   1   7      904.36     1048.64     90.01 o
 -23   1   7       29.56       37.03     33.16 o
 -21   1   7      223.39      295.57     62.65 o
 -19   1   7     2673.63     2745.51     97.73 o
 -17   1   7      114.19       85.69     28.01 o
 -15   1   7     3140.87     3079.57    100.89 o
 -13   1   7      833.45      779.03     45.19 o
 -11   1   7     1028.13      876.77     42.43 o
  -9   1   7     1676.46     1862.01     43.40 o
  -7   1   7     1548.92     1716.80     39.67 o
  -5   1   7      528.35      627.92     32.56 o
  -3   1   7     7613.15     7637.41    123.39 o
  -1   1   7     2095.12     2468.42     50.94 o
   1   1   7     4888.18     4911.53    103.20 o
   3   1   7       49.79       37.89     16.53 o
   5   1   7      120.80      141.62     20.38 o
   7   1   7      121.45      118.31     21.40 o
   9   1   7        8.78       21.79     19.44 o
  11   1   7       14.78       27.44     21.58 o
  13   1   7       16.36       -0.46     31.47 o
  15   1   7      212.88      194.53     33.30 o
  17   1   7       17.77      -16.14     26.26 o
  19   1   7       78.61       78.25     34.16 o
 -28   2   7       21.60       29.82     48.49 o
 -26   2   7       57.77       90.42     47.08 o
 -24   2   7        4.18      -32.45     32.45 o
 -22   2   7     1215.30     1085.66     82.72 o
 -20   2   7       81.20       85.22     30.03 o
 -18   2   7      804.12      730.43     54.08 o
 -16   2   7        7.32       -3.63     22.33 o
 -14   2   7      302.26      342.99     29.14 o
 -12   2   7     4243.83     4093.02     93.28 o
 -10   2   7     1573.31     1560.51     43.99 o
  -8   2   7     4806.76     5090.77    104.46 o
  -6   2   7     6808.02     6737.65    119.03 o
  -4   2   7     2069.96     1923.97     47.90 o
  -2   2   7      222.92      205.39     16.35 o
   0   2   7      541.51      491.29     23.63 o
   2   2   7     1900.84     1805.57     48.58 o
   4   2   7     3940.96     3837.44     91.63 o
   6   2   7      717.48      660.36     34.94 o
   8   2   7      597.41      532.82     34.55 o
  10   2   7       82.47       89.16     24.54 o
  12   2   7       57.62       57.52     23.27 o
  14   2   7        5.57      -12.60     24.13 o
  16   2   7        9.44       41.13     27.59 o
  18   2   7      108.47       91.27     33.86 o
  20   2   7       46.75       25.59     39.17 o
 -27   3   7        8.34       82.37     49.79 o
 -25   3   7       11.88       44.78     47.13 o
 -23   3   7       37.56       54.70     38.06 o
 -21   3   7       59.59      -10.41     33.91 o
 -19   3   7       39.07       35.63     32.91 o
 -17   3   7       52.43       23.24     22.24 o
 -15   3   7        5.31       35.76     19.15 o
 -13   3   7      559.61      512.72     42.03 o
 -11   3   7      130.38       91.82     15.74 o
  -9   3   7     7509.41     7798.58    138.68 o
  -7   3   7      991.88      908.26     26.80 o
  -5   3   7      414.46      444.02     17.32 o
  -3   3   7    26209.99    27701.91    409.47 o
  -1   3   7      426.93      490.74     19.88 o
   1   3   7     4036.60     4073.26     76.77 o
   3   3   7      926.87      966.44     40.30 o
   5   3   7      274.74      286.79     24.67 o
   7   3   7      403.64      395.61     28.57 o
   9   3   7       50.30       51.34     20.50 o
  11   3   7      409.72      416.09     35.22 o
  13   3   7      310.52      367.83     35.23 o
  15   3   7      305.86      362.67     38.08 o
  17   3   7        2.80      -10.75     33.50 o
  19   3   7        7.61       33.89     41.52 o
 -26   4   7       39.78       40.07     47.54 o
 -24   4   7      703.60      787.33     81.79 o
 -22   4   7      256.87      297.03     54.35 o
 -20   4   7      379.15      398.93     54.57 o
 -18   4   7     4222.78     4390.13    146.51 o
 -16   4   7       21.56        8.79     23.83 o
 -14   4   7     2901.43     2822.34     84.76 o
 -12   4   7      723.76      839.02     36.78 o
 -10   4   7      949.61      923.51     42.84 o
  -8   4   7     9712.77    10430.09    194.23 o
  -6   4   7      317.83      322.86     16.88 o
  -4   4   7     3293.22     3456.36     67.57 o
  -2   4   7      618.92      577.02     24.11 o
   0   4   7     1263.00     1137.15     35.63 o
   2   4   7      443.49      465.02     24.25 o
   4   4   7      178.42      135.97     23.69 o
   6   4   7     1239.04     1144.60     48.09 o
   8   4   7     1613.17     1559.55     53.35 o
  10   4   7      227.53      283.83     28.39 o
  12   4   7       40.47       29.64     26.30 o
  14   4   7      239.08      225.38     42.49 o
  16   4   7       16.63      -35.80     35.80 o
  18   4   7      102.91       68.57     52.57 o
 -25   5   7      164.64       94.48     51.04 o
 -23   5   7      171.30      218.55     53.43 o
 -21   5   7      442.04      513.78     62.10 o
 -19   5   7       28.02       16.64     34.48 o
 -17   5   7     1460.87     1460.86     92.40 o
 -15   5   7      206.84      149.99     40.04 o
 -13   5   7       11.56        7.82     17.22 o
 -11   5   7      140.81      181.88     20.85 o
  -9   5   7      802.76      843.25     37.43 o
  -7   5   7     1776.53     1644.74     87.36 o
  -5   5   7     1185.36     1183.22     52.35 o
  -3   5   7     1414.15     1351.75     36.73 o
  -1   5   7      995.63      969.33     32.79 o
   1   5   7     3735.52     3368.90     94.26 o
   3   5   7       37.90        0.23     16.72 o
   5   5   7     1637.68     1594.99     50.69 o
   7   5   7       14.09       13.06     20.24 o
   9   5   7     1119.95     1013.82     66.39 o
  11   5   7      760.10      780.96     69.55 o
  13   5   7      828.31      785.33     74.79 o
  15   5   7      407.71      506.96    111.55 o
  17   5   7      242.72      215.45     78.87 o
 -24   6   7      255.25      377.31    111.51 o
 -22   6   7       13.12       23.51     43.13 o
 -20   6   7      284.03      221.52     45.96 o
 -18   6   7      196.30      137.30     39.46 o
 -16   6   7       82.83       89.60     33.13 o
 -14   6   7     1721.83     1516.20     61.61 o
 -12   6   7      105.18       87.10     17.51 o
 -10   6   7     1001.10     1067.35     71.05 o
  -8   6   7        0.76       -6.37     26.80 o
  -6   6   7      560.77      603.36     55.93 o
  -4   6   7     1153.75     1255.87     47.26 o
  -2   6   7      168.53      139.56     20.01 o
   0   6   7     1183.30     1256.52     61.86 o
   2   6   7       43.33       33.37     21.67 o
   4   6   7      628.80      604.93     63.98 o
   6   6   7       12.94        3.14     24.95 o
   8   6   7      125.47       62.66     32.99 o
  10   6   7      141.32       60.61     37.34 o
  12   6   7      174.04      229.95     49.51 o
  14   6   7      110.07      115.54     45.79 o
  16   6   7       30.33       37.47     44.34 o
 -23   7   7      148.25      219.60     63.32 o
 -21   7   7     1778.63     1703.32    127.86 o
 -19   7   7       61.29       88.92     43.41 o
 -17   7   7      470.41      481.05     61.20 o
 -15   7   7       71.44       17.07     52.89 o
 -13   7   7     1012.07     1020.43     42.75 o
 -11   7   7     1751.83     1819.39    117.52 o
  -9   7   7     6492.56     6567.35    236.93 o
  -7   7   7      755.80      694.58     68.82 o
  -5   7   7     1184.36     1265.46     49.87 o
  -3   7   7    10868.65     9840.19    202.93 o
  -1   7   7      157.71       75.81     20.41 o
   1   7   7     2996.42     2965.60     95.09 o
   3   7   7      763.05      595.20     52.27 o
   5   7   7      715.08      699.92     58.74 o
   7   7   7      334.97      217.77     42.45 o
   9   7   7       42.60       46.79     41.48 o
  11   7   7        8.78        2.79     41.48 o
  13   7   7      261.83      293.64     64.42 o
  15   7   7       30.82      155.32     54.20 o
 -22   8   7        1.81       -5.27     80.78 o
 -20   8   7      289.11      277.49     61.37 o
 -18   8   7       11.94       38.30     35.44 o
 -16   8   7      441.70      505.26     80.01 o
 -14   8   7      129.62      132.63     49.81 o
 -12   8   7       29.16       16.69     38.27 o
 -10   8   7        0.35       37.59     42.97 o
  -8   8   7      218.18      201.54     35.82 o
  -6   8   7      607.25      678.03     39.14 o
  -4   8   7       81.34       80.28     34.77 o
  -2   8   7       14.92      -13.00     13.00 o
   0   8   7        0.16       29.43     31.42 o
   2   8   7       80.34       -9.96     27.33 o
   4   8   7      761.84      729.97     86.41 o
   6   8   7      307.91      255.21     50.59 o
   8   8   7        1.87      -29.69     31.42 o
  10   8   7      325.42      322.94     53.80 o
  12   8   7        6.23      -40.85     40.85 o
 -19   9   7        2.29       -6.25     30.29 o
 -17   9   7      509.28      472.18     42.48 o
 -15   9   7      248.79      254.32     49.59 o
 -13   9   7      570.09      526.64     56.71 o
 -11   9   7      204.61      171.88     32.31 o
  -9   9   7      718.23      623.95     79.19 o
  -7   9   7      756.51      774.70     49.82 o
  -5   9   7       86.42      100.21     40.01 o
  -3   9   7      598.86      653.19     70.28 o
  -1   9   7       73.42       41.19     26.08 o
   1   9   7     1355.67     1228.35     73.73 o
   3   9   7        0.31      -25.52     25.52 o
   5   9   7      670.43      737.33     66.24 o
   7   9   7        3.03      -33.33     34.87 o
   9   9   7      464.29      384.04     58.32 o
  11   9   7      200.91      128.81     53.11 o
 -16  10   7        9.06       51.88     43.36 o
 -14  10   7      115.72       86.49     47.07 o
 -12  10   7       80.98      131.37     35.82 o
 -10  10   7       82.48       90.92     37.58 o
  -8  10   7      305.87      349.74     43.95 o
  -6  10   7      155.76      161.75     32.98 o
  -4  10   7       39.28       61.62     43.84 o
  -2  10   7       57.18      128.61     47.98 o
   0  10   7       32.93       24.12     26.11 o
   2  10   7       47.68       35.07     35.75 o
   4  10   7        6.00        0.69     34.42 o
   6  10   7        1.92      -24.33     35.22 o
  -9  11   7      147.51      190.22     73.13 o
  -7  11   7      244.48      293.37     47.53 o
  -5  11   7       50.70      -18.12    117.56 o
  -3  11   7      987.29      993.90    113.95 o
  -1  11   7      175.30      238.94     60.55 o
   1  11   7       11.23       11.90     31.74 o
 -28   0   8       59.79       21.77     97.97 o
 -26   0   8     1018.99      879.96    116.22 o
 -24   0   8      267.76      229.77     68.49 o
 -22   0   8      887.98      820.08    155.66 o
 -20   0   8     1026.08     1195.21    109.17 o
 -18   0   8      102.57      126.74     46.11 o
 -16   0   8      464.85      544.71     66.14 o
 -14   0   8     1694.07     1681.45    109.27 o
 -12   0   8     9819.12     9601.42    319.40 o
 -10   0   8     2055.34     2587.88    112.38 o
  -8   0   8        4.28       38.52     41.60 o
  -6   0   8      306.82      470.96     38.68 o
  -4   0   8        8.89        6.74     17.89 o
  -2   0   8      124.22       80.51     22.62 o
   0   0   8     1262.93     1397.19     96.58 o
   2   0   8     7684.73     7529.30    240.93 o
   4   0   8     1820.17     2200.43     92.57 o
   6   0   8     4762.50     4897.28    142.01 o
   8   0   8     1034.11     1009.48     68.82 o
  10   0   8     1362.50     1332.00     90.50 o
  12   0   8      101.63      223.92     43.57 o
  14   0   8       68.06      126.70     41.46 o
  16   0   8      874.50      847.60     78.96 o
  18   0   8       40.64      102.48     48.62 o
  20   0   8      300.25      199.45     93.33 o
 -29   1   8        8.87      -17.97     63.21 o
 -27   1   8      166.67       87.21     47.17 o
 -25   1   8       28.64       35.36     40.23 o
 -23   1   8       90.53       83.00     35.24 o
 -21   1   8      164.37      155.18     35.37 o
 -19   1   8      178.82      183.03     35.43 o
 -17   1   8      283.32      288.44     59.76 o
 -15   1   8     2203.52     2127.58     73.87 o
 -13   1   8      850.14      877.02     52.40 o
 -11   1   8      145.92      110.01     18.56 o
  -9   1   8    11149.40    11958.50    189.62 o
  -7   1   8     5137.04     4857.43     99.05 o
  -5   1   8        2.69       30.49     10.76 o
  -3   1   8     6531.94     6406.81    108.05 o
  -1   1   8     2500.00     2881.05     84.55 o
   1   1   8       18.45       -2.29     14.42 o
   3   1   8      100.21       71.20     18.72 o
   5   1   8      892.01      986.57     50.00 o
   7   1   8      157.65      149.56     23.64 o
   9   1   8      286.76      326.37     30.95 o
  11   1   8      798.37      733.30     45.72 o
  13   1   8       44.37       68.12     26.03 o
  15   1   8        1.31       -5.23     25.11 o
  17   1   8       23.45       64.29     30.76 o
  19   1   8        4.65       34.50     31.00 o
 -28   2   8        5.89       17.62     47.20 o
 -26   2   8       12.28       43.67     44.90 o
 -24   2   8       31.80      -24.34     35.52 o
 -22   2   8        4.03      -15.19     30.81 o
 -20   2   8        6.64        2.30     26.21 o
 -18   2   8        5.69       20.41     26.97 o
 -16   2   8      202.62      169.69     30.16 o
 -14   2   8     1936.58     1782.20     59.90 o
 -12   2   8      701.05      613.49     34.89 o
 -10   2   8     5735.88     5772.14    117.50 o
  -8   2   8       62.29      126.89     15.37 o
  -6   2   8     2968.82     2913.19     61.88 o
  -4   2   8    14231.92    14355.36    235.49 o
  -2   2   8       79.29       85.44     14.45 o
   0   2   8     2528.73     2466.44     54.39 o
   2   2   8     1809.12     1956.10     57.58 o
   4   2   8      890.77     1084.15     92.01 o
   6   2   8        0.72        9.46     16.38 o
   8   2   8     1764.72     1805.40     63.19 o
  10   2   8       21.47       33.43     21.46 o
  12   2   8     1802.14     1811.34     72.25 o
  14   2   8       70.61      106.02     29.50 o
  16   2   8      319.98      325.31     39.92 o
  18   2   8       34.02       39.30     39.42 o
 -27   3   8      490.70      590.17     76.21 o
 -25   3   8      132.95      103.46     47.17 o
 -23   3   8      327.57      312.92     54.58 o
 -21   3   8      820.66      721.82     70.39 o
 -19   3   8       83.21       84.23     35.08 o
 -17   3   8     1621.80     1730.45     97.04 o
 -15   3   8      222.43      290.52     30.28 o
 -13   3   8        0.44        4.82     20.03 o
 -11   3   8      856.81      968.57     37.37 o
  -9   3   8        3.35       -5.64     10.87 o
  -7   3   8      769.57     1047.43     30.88 o
  -5   3   8     2809.45     2816.74     54.92 o
  -3   3   8     5913.70     6976.64    116.15 o
  -1   3   8     6720.29     7327.01    122.41 o
   1   3   8     1654.26     1553.89     56.15 o
   3   3   8     1378.49     1468.21     54.12 o
   5   3   8     4349.64     4266.10     93.58 o
   7   3   8     1241.34     1259.56     50.32 o
   9   3   8      345.21      365.99     32.01 o
  11   3   8      459.27      474.17     38.19 o
  13   3   8      111.03      131.99     29.94 o
  15   3   8      199.82      212.82     42.67 o
  17   3   8      236.13      174.65     44.16 o
  19   3   8      162.40      125.65     63.16 o
 -28   4   8        7.05       84.10     54.07 o
 -26   4   8      125.17      224.42     81.44 o
 -24   4   8       65.65       36.31     42.32 o
 -22   4   8      142.56      235.75     48.76 o
 -20   4   8       11.19       21.30     33.21 o
 -18   4   8     3266.13     3078.75    154.71 o
 -16   4   8        8.25       -6.05     24.77 o
 -14   4   8     2527.42     2646.90     73.03 o
 -12   4   8     1341.49     1378.54     50.64 o
 -10   4   8     2510.55     2632.59     72.70 o
  -8   4   8    19154.23    19196.09    340.27 o
  -6   4   8      827.51      842.40     27.16 o
  -4   4   8     9680.86    10076.82    172.78 o
  -2   4   8     1378.77     1501.07     38.29 o
   0   4   8     4980.48     4709.50     93.67 o
   2   4   8        7.15       14.71     10.90 o
   4   4   8     3918.98     3787.13     90.23 o
   6   4   8     3010.10     2944.83     70.88 o
   8   4   8    10235.97    10145.76    181.29 o
  10   4   8     1681.70     1700.69    113.03 o
  12   4   8      177.86      197.47     39.00 o
  14   4   8     1366.90     1468.67    109.28 o
  16   4   8      153.23       63.89     46.92 o
  18   4   8      222.81      148.08     58.04 o
 -27   5   8        5.85      -45.98     45.98 o
 -25   5   8       11.77       23.56     42.67 o
 -23   5   8       42.08      -17.19     39.49 o
 -21   5   8      239.39      207.53     46.98 o
 -19   5   8      147.76      104.32     36.09 o
 -17   5   8      768.23      728.30     62.06 o
 -15   5   8      488.75      597.33     54.07 o
 -13   5   8     1694.37     1545.33     97.36 o
 -11   5   8     1290.83     1259.29     55.66 o
  -9   5   8     2760.18     2648.27     92.66 o
  -7   5   8     1258.25     1314.91     74.17 o
  -5   5   8      845.90      936.22     61.97 o
  -3   5   8     3610.42     3333.12     79.99 o
  -1   5   8      326.79      322.66     21.78 o
   1   5   8     1141.83     1163.55     70.41 o
   3   5   8      231.98      288.06     29.58 o
   5   5   8     1980.36     1991.59     69.79 o
   7   5   8       83.23       98.92     35.15 o
   9   5   8     1599.67     1466.82     81.56 o
  11   5   8      238.27      253.01     49.41 o
  13   5   8      498.75      569.38     71.64 o
  15   5   8      535.83      682.02     78.87 o
  17   5   8        2.26       49.20     51.05 o
 -24   6   8       31.11       77.74     47.81 o
 -22   6   8      413.94      510.90     95.53 o
 -20   6   8       64.69       68.90     37.67 o
 -18   6   8     1191.10     1336.64     85.82 o
 -16   6   8        0.72       -1.63     26.84 o
 -14   6   8     2064.98     2144.03    119.12 o
 -12   6   8      131.37      146.84     29.22 o
 -10   6   8     1289.45     1367.46     80.50 o
  -8   6   8     3223.27     3528.77    132.61 o
  -6   6   8     1745.81     1910.70     86.96 o
  -4   6   8     7011.77     6932.66    124.78 o
  -2   6   8      378.15      403.20     26.49 o
   0   6   8     2942.63     3047.40     86.88 o
   2   6   8      100.60       65.86     27.89 o
   4   6   8     2274.44     2336.80     89.65 o
   6   6   8     1131.44      942.42     70.67 o
   8   6   8     1365.66     1358.10    104.95 o
  10   6   8      387.10      489.81     60.68 o
  12   6   8       89.66      103.75     60.65 o
  14   6   8      300.33      294.02     58.98 o
  16   6   8        1.26       75.84     50.44 o
 -23   7   8       26.63        7.93     48.92 o
 -21   7   8       28.31       50.75     43.95 o
 -19   7   8        4.10        5.18     41.37 o
 -17   7   8      119.38       52.06     39.04 o
 -15   7   8      283.66      350.80     45.48 o
 -13   7   8        2.68      -24.88     34.33 o
 -11   7   8      571.82      604.74     58.91 o
  -9   7   8      153.64      203.91     40.45 o
  -7   7   8        0.10       -1.83     28.50 o
  -5   7   8      233.69      219.62     45.15 o
  -3   7   8      298.48      279.62     23.27 o
  -1   7   8      184.73      210.97     27.05 o
   1   7   8      136.33      166.63     39.27 o
   3   7   8       36.04       -8.69     24.94 o
   5   7   8      110.63       90.57     38.34 o
   7   7   8       10.87      -29.09     29.09 o
   9   7   8      152.11      136.54     43.12 o
  11   7   8       16.19       70.51     42.09 o
  13   7   8        1.06      -22.41     61.90 o
 -22   8   8       21.40       33.76     48.93 o
 -20   8   8      114.76      139.59     46.70 o
 -18   8   8       20.03       24.83     45.46 o
 -16   8   8        4.02       20.33     25.09 o
 -14   8   8      297.04      343.08    194.85 o
 -12   8   8       35.31      106.01     45.33 o
 -10   8   8     1409.60     1568.88    135.80 o
  -8   8   8      434.62      407.83     98.69 o
  -6   8   8      459.46      433.77     52.79 o
  -4   8   8     1517.13     1607.38    126.83 o
  -2   8   8       15.90       20.25     16.34 o
   0   8   8     1533.72     1576.81     78.10 o
   2   8   8       14.35      -25.45     25.45 o
   4   8   8      752.98      716.74     63.16 o
   6   8   8      196.41      227.68     60.70 o
   8   8   8      876.04      976.89     80.86 o
  10   8   8      282.31      188.72     52.12 o
  12   8   8       87.97       52.68     59.51 o
 -19   9   8       99.03       90.24     37.16 o
 -17   9   8      113.48      271.96     82.92 o
 -15   9   8        0.93      -26.03     36.41 o
 -13   9   8      442.74      571.02     65.99 o
 -11   9   8      233.02      205.38     31.37 o
  -9   9   8      511.53      517.47     49.02 o
  -7   9   8      564.75      545.99     43.20 o
  -5   9   8      191.79      220.79     62.61 o
  -3   9   8      594.08      622.72     71.32 o
  -1   9   8      127.08       88.42     27.44 o
   1   9   8      542.98      480.86     48.70 o
   3   9   8       89.44      114.67     37.08 o
   5   9   8      126.74      172.96     44.43 o
   7   9   8      130.66      124.81     44.91 o
   9   9   8      131.44      216.89     50.74 o
 -16  10   8       96.62      162.82     46.31 o
 -14  10   8      231.42      176.21     44.90 o
 -12  10   8        0.13       33.16     27.21 o
 -10  10   8      202.40      289.17     61.67 o
  -8  10   8      393.30      347.40     69.49 o
  -6  10   8       13.34       24.37     43.20 o
  -4  10   8      770.77      791.12     83.56 o
  -2  10   8       21.85       19.01     47.58 o
   0  10   8      680.64      703.68     92.70 o
   2  10   8       35.52        6.55     35.19 o
   4  10   8      132.43      171.67     43.59 o
   6  10   8       90.81       74.80     44.69 o
  -9  11   8       18.51       29.59     63.76 o
  -7  11   8      149.61      148.82     66.95 o
  -5  11   8        7.21      -18.31     65.31 o
  -3  11   8        6.08       22.19     55.16 o
  -1  11   8        2.00      -43.51     43.51 o
 -29   1   9       32.17      139.00     75.91 o
 -27   1   9       10.84      -32.21     42.12 o
 -25   1   9        0.28       29.01     44.75 o
 -23   1   9        2.58       -1.86     29.71 o
 -21   1   9      141.47      220.30     48.39 o
 -19   1   9        9.54        4.92     28.77 o
 -17   1   9      266.14      292.76     39.34 o
 -15   1   9     2490.97     2523.84     88.02 o
 -13   1   9      362.76      360.44     35.42 o
 -11   1   9     3866.09     3732.95     79.82 o
  -9   1   9     3820.86     4011.78     81.80 o
  -7   1   9     3979.67     3860.48     72.49 o
  -5   1   9     1222.80     1229.96     35.80 o
  -3   1   9      136.39       85.70     16.33 o
  -1   1   9     5477.15     5533.31    115.73 o
   1   1   9      752.33      580.76     34.62 o
   3   1   9     3799.39     3703.85     92.92 o
   5   1   9       90.79      139.90     26.11 o
   7   1   9     4133.27     4081.67     93.24 o
   9   1   9      454.84      518.61     38.77 o
  11   1   9       51.83       54.25     26.33 o
  13   1   9      893.43      907.40     55.47 o
  15   1   9      117.33      100.58     31.73 o
  17   1   9       64.10       66.10     33.07 o
  19   1   9      116.77       52.66     40.44 o
 -28   2   9       28.24        9.57     46.45 o
 -26   2   9      118.71      138.65     69.13 o
 -24   2   9      155.95      208.05     50.27 o
 -22   2   9     1132.36      950.58     78.21 o
 -20   2   9      508.57      540.65     50.10 o
 -18   2   9     1860.23     1931.05    120.61 o
 -16   2   9       37.13       29.14     26.94 o
 -14   2   9       39.22       25.49     19.05 o
 -12   2   9     4973.59     5311.52    104.59 o
 -10   2   9      615.77      669.26     30.64 o
  -8   2   9    12230.13    12657.66    214.58 o
  -6   2   9     1233.37     1254.62     44.60 o
  -4   2   9    12532.30    13156.27    205.34 o
  -2   2   9     3044.58     2696.47     62.25 o
   0   2   9     1529.50     1457.57     55.17 o
   2   2   9     5022.08     5000.39    112.61 o
   4   2   9       74.12       71.37     23.31 o
   6   2   9     7676.17     8051.58    149.61 o
   8   2   9      370.54      412.35     33.57 o
  10   2   9     1500.05     1458.64     62.28 o
  12   2   9      276.99      368.34     38.78 o
  14   2   9       77.09       67.02     28.74 o
  16   2   9      199.23      219.26     42.63 o
  18   2   9        0.73       -6.24     36.93 o
 -29   3   9       24.98       54.69     54.13 o
 -27   3   9        3.73      -45.56     45.56 o
 -25   3   9        0.44        7.56     48.39 o
 -23   3   9      287.29      353.49     66.62 o
 -21   3   9       29.18       -5.90     37.21 o
 -19   3   9     1517.99     1693.04    104.95 o
 -17   3   9        3.16       -6.49     20.25 o
 -15   3   9     6226.28     6410.35    139.12 o
 -13   3   9     2825.96     2981.12     78.74 o
 -11   3   9       90.60       60.25     17.04 o
  -9   3   9    26831.93    28079.48    446.84 o
  -7   3   9      967.24      960.93     29.76 o
  -5   3   9     4589.18     4675.47     84.22 o
  -3   3   9     1967.03     2122.59     56.74 o
  -1   3   9     1544.68     1546.07     41.78 o
   1   3   9       93.84      115.20     19.79 o
   3   3   9     5519.44     5327.19    119.95 o
   5   3   9      143.35      133.87     26.22 o
   7   3   9     2963.02     3000.20     76.36 o
   9   3   9     1582.14     1704.75     64.11 o
  11   3   9      252.60      285.15     33.10 o
  13   3   9      949.29      973.29     68.99 o
  15   3   9      224.08      275.89     48.45 o
  17   3   9        4.01       38.78     48.16 o
 -28   4   9        1.86      -47.82     47.82 o
 -26   4   9       56.34      159.29     53.62 o
 -24   4   9        0.48      -18.77     35.32 o
 -22   4   9       40.57      -27.34     46.19 o
 -20   4   9        0.47       -2.93     30.90 o
 -18   4   9     1126.92      949.34    114.07 o
 -16   4   9      128.04       91.42     34.62 o
 -14   4   9     1605.47     1728.17     54.62 o
 -12   4   9      690.97      692.22     49.65 o
 -10   4   9      524.06      569.20     31.58 o
  -8   4   9     9531.19     9684.77    180.86 o
  -6   4   9       16.91       49.34     12.28 o
  -4   4   9     2829.73     3051.57     66.36 o
  -2   4   9      440.05      418.73     23.69 o
   0   4   9     2570.07     2512.34     56.85 o
   2   4   9     5086.29     5191.29    106.72 o
   4   4   9     1019.92     1171.05     48.46 o
   6   4   9     2702.94     2688.96     91.65 o
   8   4   9       34.40       39.28     20.07 o
  10   4   9     1247.83     1334.32     74.36 o
  12   4   9     1315.22     1396.81     89.16 o
  14   4   9      222.36      235.15     54.48 o
  16   4   9      668.86      647.22     80.04 o
 -27   5   9      428.60      334.84     68.76 o
 -25   5   9      282.82      163.83     54.57 o
 -23   5   9      291.11      326.30     58.55 o
 -21   5   9      809.80      772.08     77.93 o
 -19   5   9      529.25      507.63     85.16 o
 -17   5   9     1166.85     1284.20     81.39 o
 -15   5   9      218.63      212.74     29.12 o
 -13   5   9     1761.83     1873.65     71.68 o
 -11   5   9       76.48       91.05     16.92 o
  -9   5   9    12713.01    12202.96    227.45 o
  -7   5   9       44.24       68.40     10.27 o
  -5   5   9     5329.00     5627.77    106.00 o
  -3   5   9      589.21      490.54     26.43 o
  -1   5   9     1281.38     1262.11     34.64 o
   1   5   9     3146.90     3055.57    109.04 o
   3   5   9       10.70        4.02     23.30 o
   5   5   9     3833.42     3938.42    119.66 o
   7   5   9     2796.99     2873.67    120.18 o
   9   5   9       99.27      103.45     34.71 o
  11   5   9       98.96       57.53     40.12 o
  13   5   9      152.79      191.95     51.58 o
  15   5   9      252.31      320.58     64.42 o
 -26   6   9       14.36       41.28     55.32 o
 -24   6   9        8.13        3.89     79.50 o
 -22   6   9        5.12       -2.04     36.94 o
 -20   6   9       37.43       -6.07     33.21 o
 -18   6   9       10.30        6.09     29.32 o
 -16   6   9        2.77      -16.33     24.66 o
 -14   6   9       60.95       52.17     24.68 o
 -12   6   9     1221.98     1155.26     38.97 o
 -10   6   9      393.78      394.90     64.73 o
  -8   6   9      137.16      114.23     48.99 o
  -6   6   9      166.55      180.37     39.19 o
  -4   6   9       74.42      101.45     14.47 o
  -2   6   9      343.75      375.88     26.21 o
   0   6   9       51.82       40.14     21.77 o
   2   6   9      216.88      159.83     34.20 o
   4   6   9        5.92      -21.96     21.96 o
   6   6   9       59.81      -15.36     31.03 o
   8   6   9       12.61       14.36     34.49 o
  10   6   9       24.58       -1.10     35.90 o
  12   6   9       15.04      -38.34     38.34 o
  14   6   9       24.23       -6.07     40.57 o
 -23   7   9      468.67      448.40     82.60 o
 -21   7   9      511.38      682.73     90.00 o
 -19   7   9      523.18      594.41     65.16 o
 -17   7   9      471.78      474.15     64.73 o
 -15   7   9     1399.18     1408.33     63.81 o
 -13   7   9     2912.97     3045.02    123.57 o
 -11   7   9      244.27      353.75     48.82 o
  -9   7   9     9506.95     9301.00    244.61 o
  -7   7   9      981.13      895.91     91.61 o
  -5   7   9     2477.38     2356.95     84.27 o
  -3   7   9     6503.97     6212.39    141.58 o
  -1   7   9       80.50       57.35     22.53 o
   1   7   9     1789.66     1676.83     96.78 o
   3   7   9       18.70       40.23     29.41 o
   5   7   9      296.29      273.53     51.85 o
   7   7   9      124.86       90.91     37.34 o
   9   7   9      126.10      200.62     53.42 o
  11   7   9       12.34        6.83     42.34 o
  13   7   9      135.43      115.39     82.64 o
 -22   8   9      138.11      268.16     59.12 o
 -20   8   9        0.01       -5.84     67.57 o
 -18   8   9       61.82       62.30     33.30 o
 -16   8   9        0.59       42.98     60.64 o
 -14   8   9        2.55       24.15     42.83 o
 -12   8   9      321.62      271.88     65.11 o
 -10   8   9      112.17      176.01     53.96 o
  -8   8   9       15.02      -31.35     31.36 o
  -6   8   9        8.54      -19.16     63.13 o
  -4   8   9       27.94       -4.28     50.07 o
  -2   8   9       32.50       17.42     24.89 o
   0   8   9        2.62      -26.92     26.92 o
   2   8   9        8.96       -1.04     28.18 o
   4   8   9      254.41      284.87     67.25 o
   6   8   9       66.86       34.31     35.51 o
   8   8   9        3.04       31.70     38.24 o
  10   8   9       28.68       17.93     42.42 o
 -19   9   9       62.48      157.63    163.28 o
 -17   9   9       62.58      160.11     75.26 o
 -15   9   9      106.54       50.07     64.66 o
 -13   9   9        0.99      -28.70     28.70 o
 -11   9   9      218.64      198.26     29.27 o
  -9   9   9      359.28      413.03     63.55 o
  -7   9   9        4.86       11.09     48.33 o
  -5   9   9      564.72      524.86     82.35 o
  -3   9   9        0.50       43.10     79.46 o
  -1   9   9     1021.42      959.36     58.75 o
   1   9   9       26.03       -6.84     33.62 o
   3   9   9       17.09       26.41     42.74 o
   5   9   9      140.79       90.67     42.38 o
   7   9   9       78.53       50.63     41.10 o
 -16  10   9       85.67       67.10     65.59 o
 -14  10   9       64.29       77.21     55.93 o
 -12  10   9       67.79      -76.92    148.04 o
 -10  10   9        0.00        0.00     56.96 o
  -8  10   9      624.59      700.42    101.57 o
  -6  10   9        4.98      -30.00     72.93 o
  -4  10   9       33.67      -34.53     80.49 o
  -2  10   9       34.43       10.15     46.17 o
   0  10   9      110.59       77.89     30.58 o
   2  10   9      173.89       94.86     71.96 o
   4  10   9       27.41       49.56     40.04 o
  -7  11   9       79.15       69.20     63.78 o
  -5  11   9       33.34       56.36     62.22 o
  -3  11   9        5.39      -16.88     48.04 o
 -30   0  10       16.07      -10.89     87.08 o
 -28   0  10       17.05       91.44     93.61 o
 -26   0  10      372.00      468.07    128.45 o
 -24   0  10      157.84      138.03     61.35 o
 -22   0  10      966.26      908.41    103.41 o
 -20   0  10      991.64     1054.56    103.11 o
 -18   0  10     1227.37     1280.41    230.77 o
 -16   0  10     2846.65     3080.12    146.96 o
 -14   0  10     2011.93     2146.47    111.41 o
 -12   0  10     7359.72     6888.70    245.50 o
 -10   0  10    27350.14    27171.64    667.00 o
  -8   0  10     3550.78     4007.29    188.16 o
  -6   0  10     7461.82     7226.30    201.94 o
  -4   0  10     4286.73     4477.76    139.05 o
  -2   0  10      632.09      452.22     48.89 o
   0   0  10      288.89      372.20     45.65 o
   2   0  10       14.62       47.09     27.72 o
   4   0  10      246.23      207.42     41.42 o
   6   0  10     2243.57     2251.50    100.11 o
   8   0  10      833.24      820.40     67.54 o
  10   0  10     1338.86     1469.13     90.29 o
  12   0  10      782.06      815.02     73.38 o
  14   0  10      530.61      461.04     64.06 o
  16   0  10      603.16      749.02    126.01 o
  18   0  10       28.08       42.79     51.11 o
 -29   1  10        8.09      -21.74     61.52 o
 -27   1  10        1.06       -3.79     48.80 o
 -25   1  10      380.78      291.00     62.34 o
 -23   1  10      132.97       82.75     34.96 o
 -21   1  10      365.78      355.50     62.22 o
 -19   1  10       49.93      110.03     38.02 o
 -17   1  10      646.42      655.99     53.62 o
 -15   1  10       32.79       95.28     27.38 o
 -13   1  10     5351.99     5182.73    140.26 o
 -11   1  10     7316.25     7195.05    134.09 o
  -9   1  10     1359.55     1566.65     56.07 o
  -7   1  10     9903.34    10279.80    166.56 o
  -5   1  10      112.29       96.71     15.07 o
  -3   1  10     8175.47     8359.39    163.00 o
  -1   1  10     9505.02     9705.90    188.04 o
   1   1  10     1216.23     1091.49     54.08 o
   3   1  10      297.31      363.85     33.18 o
   5   1  10       86.01      109.10     28.05 o
   7   1  10      727.82      823.55     46.14 o
   9   1  10        4.82        3.81     21.96 o
  11   1  10        1.13       23.12     24.09 o
  13   1  10        8.13       11.13     25.02 o
  15   1  10      110.10       66.80     33.63 o
  17   1  10       63.06       49.89     33.90 o
 -28   2  10        2.95      -10.81     48.02 o
 -26   2  10       23.05       50.20     48.78 o
 -24   2  10      414.20      527.38     65.42 o
 -22   2  10       84.49       98.22     37.80 o
 -20   2  10       58.54       -1.46     26.72 o
 -18   2  10      239.28      171.11     36.74 o
 -16   2  10     2151.76     2106.37     75.59 o
 -14   2  10      467.42      488.21     33.31 o
 -12   2  10      516.98      510.97     30.31 o
 -10   2  10     4502.31     4596.83     92.21 o
  -8   2  10     6396.77     6364.44    119.63 o
  -6   2  10       12.79       77.17     14.40 o
  -4   2  10       45.84       15.30     15.84 o
  -2   2  10       59.53       74.15     17.78 o
   0   2  10      678.28      721.55     46.55 o
   2   2  10     9827.23     9625.62    192.46 o
   4   2  10     1692.23     1716.46     92.63 o
   6   2  10     3164.94     2898.26     75.61 o
   8   2  10      273.25      281.13     30.67 o
  10   2  10     2004.88     1883.03     73.89 o
  12   2  10     1385.57     1674.18     82.49 o
  14   2  10       38.73       31.39     27.62 o
  16   2  10      573.22      731.66     70.09 o
 -29   3  10       96.48      119.46     54.51 o
 -27   3  10      324.50      273.64     66.30 o
 -25   3  10     1244.10     1337.65     99.83 o
 -23   3  10       41.08       54.85     40.53 o
 -21   3  10     3297.59     3110.52    135.02 o
 -19   3  10      935.32      782.78     66.03 o
 -17   3  10     1206.84     1085.50     55.20 o
 -15   3  10     7003.39     7220.64    158.92 o
 -13   3  10      492.48      590.91     40.32 o
 -11   3  10     7769.74     8174.27    147.59 o
  -9   3  10      877.49      849.17     33.72 o
  -7   3  10     4317.01     4682.47     86.81 o
  -5   3  10      205.83      232.21     20.15 o
  -3   3  10     1843.37     1603.06     41.92 o
  -1   3  10     2778.83     3024.17     65.40 o
   1   3  10     2862.14     2903.37     93.24 o
   3   3  10     9710.03     9418.88    191.68 o
   5   3  10      783.34      852.81     60.08 o
   7   3  10      499.33      535.07     38.37 o
   9   3  10      580.95      703.21     44.15 o
  11   3  10      128.58      104.65     29.84 o
  13   3  10      391.85      496.96     55.41 o
  15   3  10       19.84      -37.03     37.03 o
  17   3  10        8.85      -15.93     47.49 o
 -28   4  10        0.40        5.93     48.11 o
 -26   4  10       31.01       92.44     46.31 o
 -24   4  10        8.66      -34.88     34.88 o
 -22   4  10      274.81      208.90     47.19 o
 -20   4  10       30.57       60.61     35.09 o
 -18   4  10       38.70        6.65     30.71 o
 -16   4  10      666.00      693.81     48.57 o
 -14   4  10      612.93      640.56     40.52 o
 -12   4  10     2174.91     1952.66     67.10 o
 -10   4  10      625.99      658.98     32.92 o
  -8   4  10        8.68       20.86     12.63 o
  -6   4  10       33.78       65.92     14.07 o
  -4   4  10      256.21      230.80     18.47 o
  -2   4  10      509.58      468.06     27.74 o
   0   4  10      140.29      147.80     19.93 o
   2   4  10     1604.74     1612.30     56.83 o
   4   4  10      313.84      284.67     26.39 o
   6   4  10      355.67      355.41     31.79 o
   8   4  10       65.92       95.52     23.00 o
  10   4  10       80.27      100.03     37.88 o
  12   4  10        9.59       -6.42     35.95 o
  14   4  10        2.87       14.20     44.00 o
  16   4  10       52.58       32.31     48.51 o
 -27   5  10        4.60       54.31     48.72 o
 -25   5  10        7.42        0.72     59.81 o
 -23   5  10        0.14      -19.92     36.66 o
 -21   5  10      125.13       52.39     37.66 o
 -19   5  10       10.26      -18.17     33.62 o
 -17   5  10      253.12      179.90     36.72 o
 -15   5  10       43.19       34.53     21.06 o
 -13   5  10      316.58      305.63     34.20 o
 -11   5  10     2084.32     1886.37     61.73 o
  -9   5  10       47.04       65.80     12.32 o
  -7   5  10     1339.19     1388.50     41.86 o
  -5   5  10     1096.55     1023.22     35.94 o
  -3   5  10      203.74      254.12     22.39 o
  -1   5  10     2100.09     2007.99     51.95 o
   1   5  10      349.79      334.55     28.07 o
   3   5  10      161.57      198.30     38.57 o
   5   5  10       57.01       72.56     29.94 o
   7   5  10        0.24       29.58     29.00 o
   9   5  10       14.30       12.00     33.60 o
  11   5  10        5.27       16.60     40.03 o
  13   5  10       94.30       62.18     58.17 o
  15   5  10      193.87      138.36     58.67 o
 -26   6  10      273.49      314.80     65.45 o
 -24   6  10       53.14      103.92     46.31 o
 -22   6  10      303.71      394.30     59.13 o
 -20   6  10      425.55      265.51     48.62 o
 -18   6  10      137.65       72.44     33.41 o
 -16   6  10       83.25      121.30     35.19 o
 -14   6  10        0.48      -10.58     18.82 o
 -12   6  10      899.14     1103.91     77.38 o
 -10   6  10        4.66      -21.07     33.32 o
  -8   6  10      321.17      322.66     29.98 o
  -6   6  10      295.10      342.93     21.26 o
  -4   6  10      239.16      303.83     26.97 o
  -2   6  10      333.42      322.99     26.12 o
   0   6  10      376.30      488.94     47.07 o
   2   6  10      117.71      113.23     32.89 o
   4   6  10      410.14      447.22     47.74 o
   6   6  10      105.97       50.25     36.25 o
   8   6  10       63.18       52.01     39.22 o
  10   6  10      128.39      149.83     48.71 o
  12   6  10      182.03      164.05     50.56 o
  14   6  10       42.48       48.20     50.17 o
 -23   7  10        2.79       31.59     48.04 o
 -21   7  10        4.54        2.71     36.71 o
 -19   7  10       56.10       26.12     44.13 o
 -17   7  10      143.30      177.79     34.30 o
 -15   7  10       37.60       34.33     14.93 o
 -13   7  10       36.88       82.40     40.72 o
 -11   7  10       93.84       94.67     36.14 o
  -9   7  10      746.09      815.57     78.49 o
  -7   7  10       18.62       30.84     18.47 o
  -5   7  10      288.63      273.50     38.02 o
  -3   7  10       46.67       40.86     17.49 o
  -1   7  10      430.14      310.14     43.72 o
   1   7  10       63.09       44.31     65.50 o
   3   7  10       36.74       44.98     33.39 o
   5   7  10       90.96      160.68     42.79 o
   7   7  10       58.73       26.47     36.59 o
   9   7  10        7.56       55.90     39.27 o
  11   7  10       71.36       47.99     46.38 o
 -22   8  10        9.65      -37.80     37.80 o
 -20   8  10      141.64       89.67     37.28 o
 -18   8  10       39.34       10.95     43.09 o
 -16   8  10       27.36        9.42     56.17 o
 -14   8  10        0.03       -1.53     52.49 o
 -12   8  10       23.07      -34.65     34.65 o
 -10   8  10       88.33      108.92     53.62 o
  -8   8  10        7.30       16.13     24.42 o
  -6   8  10       22.72       -1.87     42.89 o
  -4   8  10       31.60       56.73     52.07 o
  -2   8  10        5.15        8.46     38.54 o
   0   8  10        9.35      -18.60     28.25 o
   2   8  10      328.41      303.83     45.50 o
   4   8  10       28.56       11.19     34.44 o
   6   8  10       57.71       81.07     39.38 o
   8   8  10       31.44       25.07     39.94 o
  10   8  10       24.17       14.85     44.39 o
 -19   9  10       87.11       22.34     67.23 o
 -17   9  10       25.50       65.65     66.79 o
 -15   9  10        0.49       55.15     51.44 o
 -13   9  10      275.28      222.55     63.00 o
 -11   9  10       15.36      -40.36     40.63 o
  -9   9  10       77.63       98.05     57.71 o
  -7   9  10      156.50      106.65     59.25 o
  -5   9  10       49.43      -42.26     42.26 o
  -3   9  10       84.92      181.94     82.73 o
  -1   9  10       27.75       42.67     29.22 o
   1   9  10      109.07      113.99     48.08 o
   3   9  10        1.08       42.58     35.95 o
   5   9  10       22.58       33.37     38.11 o
   7   9  10       19.75       22.82     43.63 o
 -14  10  10      125.59       54.11     60.96 o
 -12  10  10      391.85      280.05     83.62 o
 -10  10  10      379.00      331.17     84.29 o
  -8  10  10       78.27       35.94     59.06 o
  -6  10  10      220.70      277.35     77.18 o
  -4  10  10       47.88       -1.01     45.62 o
  -2  10  10      351.30      313.15     65.26 o
   0  10  10       11.73       31.11     28.94 o
   2  10  10      479.07      524.95     59.73 o
 -29   1  11      140.95      347.88    176.34 o
 -27   1  11       67.81       44.69     58.26 o
 -25   1  11      723.81      745.82     91.64 o
 -23   1  11       48.51        4.01     32.93 o
 -21   1  11     1251.18     1051.34     75.22 o
 -19   1  11        1.34      -21.29     29.90 o
 -17   1  11     1451.88     1489.61     80.06 o
 -15   1  11     3548.99     3591.82    112.85 o
 -13   1  11     6909.35     6805.00    174.52 o
 -11   1  11     6814.12     6877.93    141.25 o
  -9   1  11     1345.15     1322.84     41.84 o
  -7   1  11    16400.68    17220.78    280.72 o
  -5   1  11      709.22      734.74     39.27 o
  -3   1  11     8478.71     8416.89    166.61 o
  -1   1  11     3662.19     3651.80     90.15 o
   1   1  11     9096.84     8906.66    181.69 o
   3   1  11     2274.63     2252.67     82.27 o
   5   1  11     1166.99     1066.88     59.75 o
   7   1  11     2322.15     2401.63     77.35 o
   9   1  11      352.45      296.73     33.36 o
  11   1  11      355.15      391.97     40.18 o
  13   1  11        0.41        5.26     26.45 o
  15   1  11      444.63      363.29     53.28 o
  17   1  11       41.20       67.11     44.32 o
 -30   2  11       31.35      123.89     73.84 o
 -28   2  11        9.97      -20.79     48.37 o
 -26   2  11       86.57       92.01     70.43 o
 -24   2  11      140.62       81.83     48.61 o
 -22   2  11       54.60       55.12     40.17 o
 -20   2  11      866.20      852.74     85.91 o
 -18   2  11      130.66      165.87     42.74 o
 -16   2  11      614.94      637.63     79.66 o
 -14   2  11      698.83      740.61     51.78 o
 -12   2  11       13.25       13.68     14.59 o
 -10   2  11      725.34      759.29     36.41 o
  -8   2  11     2331.77     2207.40     55.44 o
  -6   2  11       38.40       19.41     12.49 o
  -4   2  11      881.45      914.06     39.86 o
  -2   2  11      491.71      490.00     40.91 o
   0   2  11        4.58      -11.83     17.22 o
   2   2  11      167.16      125.53     25.79 o
   4   2  11      161.33      138.21     29.05 o
   6   2  11       90.63       57.97     24.05 o
   8   2  11     1497.28     1563.12     66.96 o
  10   2  11      250.22      185.22     31.53 o
  12   2  11     1038.22     1158.59     71.96 o
  14   2  11      244.26      271.48     47.24 o
  16   2  11       50.93       -1.43     38.90 o
 -29   3  11       12.77       70.15     59.09 o
 -27   3  11      213.19       91.42     92.88 o
 -25   3  11       51.37       39.77     40.85 o
 -23   3  11       39.96       -7.63     33.13 o
 -21   3  11      571.19      599.46     63.58 o
 -19   3  11       13.54       54.01     37.54 o
 -17   3  11     1540.88     1601.62     71.51 o
 -15   3  11      295.50      288.09     28.11 o
 -13   3  11     1522.44     1491.52     53.60 o
 -11   3  11        0.97       -2.33     12.43 o
  -9   3  11     1821.85     1820.48     49.98 o
  -7   3  11     1915.30     1710.38     53.76 o
  -5   3  11     1797.31     1706.05     67.94 o
  -3   3  11     5817.85     5929.96    107.03 o
  -1   3  11      688.49      794.96     41.62 o
   1   3  11     5442.45     5386.41    123.38 o
   3   3  11      766.76      894.54     50.31 o
   5   3  11        4.14        7.75     20.40 o
   7   3  11     1723.77     1701.59     64.58 o
   9   3  11       31.95       32.94     25.13 o
  11   3  11       32.78       55.88     33.05 o
  13   3  11       57.83       37.26     38.93 o
  15   3  11       93.48        1.62     41.09 o
 -28   4  11      203.60      161.39     58.36 o
 -26   4  11       14.28        6.32     42.64 o
 -24   4  11      896.84     1140.21     92.10 o
 -22   4  11      126.55      156.53     44.27 o
 -20   4  11      556.79      558.32     59.21 o
 -18   4  11       44.32       12.23     30.05 o
 -16   4  11      119.64       72.04     42.99 o
 -14   4  11     1739.76     2096.50    100.36 o
 -12   4  11       20.64       17.33     16.25 o
 -10   4  11     1995.95     1853.48     56.20 o
  -8   4  11      740.94      660.02     34.13 o
  -6   4  11      680.08      764.65     35.57 o
  -4   4  11        0.55       -3.77     12.51 o
  -2   4  11      143.52      120.01     18.12 o
   0   4  11       19.48       28.50     15.80 o
   2   4  11     2664.57     2606.24     79.27 o
   4   4  11        7.04      -18.65     18.65 o
   6   4  11      977.16     1044.81     56.45 o
   8   4  11      452.95      399.94     49.95 o
  10   4  11      717.92      836.12     70.65 o
  12   4  11      932.67     1140.48     83.70 o
  14   4  11       25.50      108.54     50.40 o
 -27   5  11        0.00      -43.98     43.98 o
 -25   5  11       60.78      164.87     52.51 o
 -23   5  11      477.27      406.93     60.65 o
 -21   5  11       66.10       80.75     40.01 o
 -19   5  11        8.76       -7.75     27.90 o
 -17   5  11      551.68      527.48     53.02 o
 -15   5  11       80.97       15.92     27.42 o
 -13   5  11     5455.24     5330.35    130.02 o
 -11   5  11      948.54     1012.06     50.30 o
  -9   5  11       83.86       81.51     15.32 o
  -7   5  11        3.93        2.05     13.45 o
  -5   5  11     1089.16     1154.12     42.01 o
  -3   5  11      980.03      868.40     43.44 o
  -1   5  11     1889.44     1882.76     72.54 o
   1   5  11     1719.36     1726.43     65.97 o
   3   5  11     3070.21     3040.45    134.49 o
   5   5  11      611.58      622.07     56.45 o
   7   5  11      146.77      179.48     41.87 o
   9   5  11     1011.54      981.38    100.10 o
  11   5  11       84.85       87.32     43.86 o
  13   5  11      472.39      580.99     77.39 o
 -26   6  11        8.48       51.87     76.36 o
 -24   6  11       35.23       48.62     41.68 o
 -22   6  11       37.16        2.87     35.92 o
 -20   6  11      450.46      474.48     56.53 o
 -18   6  11      115.93       96.47     68.38 o
 -16   6  11      499.03      468.05     43.32 o
 -14   6  11     1266.95     1159.94     64.16 o
 -12   6  11     1428.04     1235.93     99.93 o
 -10   6  11     1439.16     1291.20     62.39 o
  -8   6  11      204.05      162.73     28.09 o
  -6   6  11     1200.25     1118.41     44.30 o
  -4   6  11        0.29        4.02     14.03 o
  -2   6  11      800.19      799.25     49.24 o
   0   6  11       96.17      131.93     39.03 o
   2   6  11      145.03      133.92     37.32 o
   4   6  11      137.30      159.73     38.45 o
   6   6  11     1089.24     1040.53     94.55 o
   8   6  11       11.66       25.70     38.62 o
  10   6  11       15.37       88.19     44.21 o
  12   6  11       48.49       52.38     46.55 o
 -23   7  11       70.87       97.89     49.41 o
 -21   7  11       43.13       18.47     41.99 o
 -19   7  11       29.88       38.32     31.91 o
 -17   7  11      661.95      705.68     64.19 o
 -15   7  11      327.80      305.69     54.50 o
 -13   7  11      144.04       95.28     41.99 o
 -11   7  11       44.79       37.50     20.50 o
  -9   7  11      144.65      152.62     27.97 o
  -7   7  11       63.36       60.80     23.93 o
  -5   7  11      212.50      287.33     33.09 o
  -3   7  11      238.62      265.70     36.44 o
  -1   7  11      996.47     1011.44     75.55 o
   1   7  11     1599.23     1554.15    100.04 o
   3   7  11      126.09      104.65     37.38 o
   5   7  11      329.67      289.76     51.97 o
   7   7  11       27.61      -34.41     34.41 o
   9   7  11      446.12      418.83     63.12 o
  11   7  11       35.97       33.37     46.47 o
 -22   8  11      204.45      212.61     59.19 o
 -20   8  11      165.19      193.97     40.69 o
 -18   8  11       55.65      -20.40     58.26 o
 -16   8  11      227.50      266.39     64.64 o
 -14   8  11       30.98      -21.77     41.48 o
 -12   8  11      506.32      605.52     93.87 o
 -10   8  11      464.37      287.71     71.47 o
  -8   8  11        7.89       78.31     56.05 o
  -6   8  11       82.54      110.97     56.17 o
  -4   8  11       33.91       16.78     11.19 o
  -2   8  11       20.14       10.48     32.94 o
   0   8  11       57.22       23.93     76.97 o
   2   8  11      137.96      105.02     41.16 o
   4   8  11        3.82       28.70     49.76 o
   6   8  11       53.23       -2.14     39.54 o
   8   8  11       64.86       19.12     44.40 o
 -19   9  11      125.27      171.25     78.12 o
 -17   9  11       36.04      -62.38     75.11 o
 -15   9  11       34.35       35.60     55.75 o
 -13   9  11      615.90      551.16     94.59 o
 -11   9  11      235.45      189.95     72.53 o
  -9   9  11       21.98       44.71     50.73 o
  -7   9  11      343.38      352.47    111.03 o
  -5   9  11      227.84      126.16     60.66 o
  -3   9  11       92.24       -3.08     89.26 o
  -1   9  11       16.53       -1.41     33.53 o
   1   9  11       76.99       18.48     33.39 o
   3   9  11        8.62       85.47     40.63 o
   5   9  11      137.81      192.23     53.11 o
 -14  10  11        9.14       96.80     71.27 o
 -12  10  11       14.19      -32.93     60.79 o
 -10  10  11       35.64       47.51     64.60 o
  -8  10  11      346.46      390.25     87.71 o
  -6  10  11       31.75      -19.00     58.89 o
  -4  10  11        1.77        9.59     45.25 o
  -2  10  11       16.36      -22.00     41.05 o
   0  10  11        0.00      -12.62     27.93 o
 -30   0  12       92.95        4.35     93.61 o
 -28   0  12        2.13       -8.71     87.08 o
 -26   0  12      395.65      507.25    132.80 o
 -24   0  12      153.81      177.58    121.92 o
 -22   0  12     3601.48     3675.42    184.71 o
 -20   0  12     3777.73     3437.23    241.65 o
 -18   0  12      148.98      135.50     47.42 o
 -16   0  12    12080.43    11937.78    468.07 o
 -14   0  12      798.45      974.68    112.12 o
 -12   0  12     5702.08     5767.80    176.16 o
 -10   0  12     6402.79     7091.77    204.86 o
  -8   0  12       52.03       24.27     20.77 o
  -6   0  12      995.41     1009.01     82.86 o
  -4   0  12       89.55       28.05     28.28 o
  -2   0  12      269.99      225.59     38.18 o
   0   0  12      235.76      276.83     41.97 o
   2   0  12       45.75       89.36     35.01 o
   4   0  12      799.47      869.90     76.75 o
   6   0  12      196.85      241.01     46.95 o
   8   0  12      467.34      455.17     76.99 o
  10   0  12      584.88      343.76     63.79 o
  12   0  12       46.75       33.35     49.13 o
  14   0  12        0.00       13.12     41.83 o
  16   0  12       13.18        1.08     47.70 o
 -29   1  12        0.14      -53.38     56.69 o
 -27   1  12      189.52      221.53     72.99 o
 -25   1  12       45.87       18.41     42.61 o
 -23   1  12        1.30       10.55     38.37 o
 -21   1  12        7.08      -11.45     27.17 o
 -19   1  12       30.00      -14.28     28.02 o
 -17   1  12      577.54      625.01     90.87 o
 -15   1  12       93.06      110.84     30.98 o
 -13   1  12      874.83      992.99     53.28 o
 -11   1  12      688.78      598.59     53.21 o
  -9   1  12     1202.23     1189.90     45.69 o
  -7   1  12     1710.23     1937.88     57.35 o
  -5   1  12        9.35       47.93     17.16 o
  -3   1  12        1.15       -9.86     17.68 o
  -1   1  12     1326.28     1517.60     62.90 o
   1   1  12      903.49      784.66     46.97 o
   3   1  12     1071.80     1003.27     67.88 o
   5   1  12      308.43      335.09     38.08 o
   7   1  12      197.66      134.57     27.17 o
   9   1  12        3.90       -7.51     23.34 o
  11   1  12       40.66       62.93     28.30 o
  13   1  12       32.49       11.56     28.90 o
  15   1  12       35.15       53.06     39.46 o
 -30   2  12      115.84      247.38     86.15 o
 -28   2  12       15.69      -22.66     41.96 o
 -26   2  12       14.38       41.40     47.73 o
 -24   2  12      296.02      277.14     58.60 o
 -22   2  12      179.86      158.26     47.13 o
 -20   2  12      176.61      217.93     42.76 o
 -18   2  12      875.81     1045.63     80.94 o
 -16   2  12      970.84     1037.65     67.63 o
 -14   2  12       56.23       52.94     18.64 o
 -12   2  12        0.50        0.43     14.88 o
 -10   2  12        6.02      -13.09     13.09 o
  -8   2  12     4902.03     4995.42     93.45 o
  -6   2  12     1073.42     1146.96     45.11 o
  -4   2  12     1934.63     1852.54     90.14 o
  -2   2  12      224.72      232.73     28.59 o
   0   2  12     1606.52     1567.90     64.41 o
   2   2  12     2771.88     2576.57     82.29 o
   4   2  12      959.71      915.87     55.18 o
   6   2  12        4.59       31.73     22.47 o
   8   2  12        0.73      -20.70     20.70 o
  10   2  12       53.68       36.86     24.99 o
  12   2  12        1.49       18.94     30.93 o
  14   2  12        4.02       20.23     38.60 o
 -29   3  12        9.00       41.79     56.19 o
 -27   3  12        1.64       43.50     53.23 o
 -25   3  12      277.11      212.28     57.99 o
 -23   3  12      454.43      465.29     68.18 o
 -21   3  12      435.21      381.01     60.19 o
 -19   3  12      160.79      187.94     47.10 o
 -17   3  12       34.27       38.67     34.88 o
 -15   3  12      225.24      236.87     25.64 o
 -13   3  12     1750.62     1795.03     77.24 o
 -11   3  12     3849.95     3942.32    103.09 o
  -9   3  12      770.06      754.78     38.77 o
  -7   3  12     3955.60     4095.49     95.39 o
  -5   3  12      861.34      868.93     39.89 o
  -3   3  12     1156.45     1217.19     43.37 o
  -1   3  12     6799.06     6627.02    145.04 o
   1   3  12      244.75      297.28     32.76 o
   3   3  12     7979.47     7856.01    172.40 o
   5   3  12     1212.11     1280.77     59.43 o
   7   3  12      994.98     1005.27     56.71 o
   9   3  12     1660.28     1757.04     78.68 o
  11   3  12        1.34      -32.25     32.25 o
  13   3  12      752.31      654.77     71.89 o
  15   3  12       97.76       92.65     52.59 o
 -28   4  12      249.13      337.35     83.11 o
 -26   4  12       41.90       78.20     59.57 o
 -24   4  12      132.77      168.15     55.37 o
 -22   4  12      787.37      689.36     77.41 o
 -20   4  12      152.59      165.54     82.60 o
 -18   4  12      493.97      512.33     60.57 o
 -16   4  12      113.96       79.25     25.74 o
 -14   4  12      723.92      762.48     47.63 o
 -12   4  12       92.19       56.73     18.62 o
 -10   4  12       46.17       62.38     18.63 o
  -8   4  12      475.28      523.05     45.19 o
  -6   4  12     1768.45     1764.93     51.97 o
  -4   4  12     5628.76     5507.44    112.26 o
  -2   4  12       50.69       66.87     17.62 o
   0   4  12     2080.77     1884.98     79.11 o
   2   4  12      136.10      120.09     30.74 o
   4   4  12       18.66       19.70     22.90 o
   6   4  12      778.69      863.51     56.12 o
   8   4  12       13.66      -20.96     32.34 o
  10   4  12        4.16       43.36     36.28 o
  12   4  12      395.93      404.05     67.87 o
  14   4  12        0.98      -58.13     58.13 o
 -27   5  12      145.59      127.05     51.89 o
 -25   5  12        0.83       -9.54     40.90 o
 -23   5  12      123.74       68.29     41.84 o
 -21   5  12       10.04       21.06     36.81 o
 -19   5  12      275.96      171.35     39.59 o
 -17   5  12       60.84       87.24     37.10 o
 -15   5  12     1018.72     1088.04     56.56 o
 -13   5  12      113.82      142.88     26.29 o
 -11   5  12     2971.50     2922.24     74.75 o
  -9   5  12     2660.34     2579.47     68.32 o
  -7   5  12     1241.93     1253.14     59.59 o
  -5   5  12     5208.83     5029.71    105.10 o
  -3   5  12       36.36       38.40     19.37 o
  -1   5  12     2169.49     2119.78     86.71 o
   1   5  12     1917.87     2003.43    101.75 o
   3   5  12       27.77       56.28     38.34 o
   5   5  12      585.54      485.15     60.12 o
   7   5  12       43.99       57.26     40.34 o
   9   5  12      189.03      142.36     54.68 o
  11   5  12        1.18      -43.99     43.99 o
  13   5  12        5.13        3.03     50.47 o
 -26   6  12        4.53       41.30     48.97 o
 -24   6  12      104.18       76.64     48.21 o
 -22   6  12       63.23      118.43     43.48 o
 -20   6  12      231.88      360.64     51.97 o
 -18   6  12      317.54      345.65     81.56 o
 -16   6  12        8.95      -15.46     24.09 o
 -14   6  12     1488.35     1569.65     56.36 o
 -12   6  12      202.93      252.02     17.28 o
 -10   6  12     1098.16     1219.20     63.95 o
  -8   6  12      588.75      558.59     27.76 o
  -6   6  12     1931.70     2042.47     68.85 o
  -4   6  12     1522.70     1475.05     61.46 o
  -2   6  12     1395.51     1459.57    140.46 o
   0   6  12     1007.48      975.76     76.48 o
   2   6  12       18.53       22.13     31.40 o
   4   6  12      842.03      915.24     78.18 o
   6   6  12       40.28       35.29     39.22 o
   8   6  12      715.32      673.85     74.82 o
  10   6  12        4.71        1.43     43.39 o
 -23   7  12        1.10      -18.58     42.36 o
 -21   7  12       91.28       80.09     41.44 o
 -19   7  12       87.35       49.78     70.39 o
 -17   7  12        4.58      -15.56     39.59 o
 -15   7  12      135.70       25.60     55.54 o
 -13   7  12       10.31      -36.08     36.08 o
 -11   7  12        9.44       15.29     38.47 o
  -9   7  12       74.59      -35.93     35.93 o
  -7   7  12       31.49        7.32     53.55 o
  -5   7  12      273.35      200.52     31.98 o
  -3   7  12       48.63        7.14     28.80 o
  -1   7  12       11.85       -4.94     31.68 o
   1   7  12        3.21      -13.75     32.99 o
   3   7  12       22.40       77.89     37.60 o
   5   7  12       15.77       -5.71     35.28 o
   7   7  12        9.69      -34.29     37.31 o
   9   7  12       10.33      -28.05     42.60 o
 -22   8  12       94.52       47.77     40.17 o
 -20   8  12       35.43        8.96     27.77 o
 -18   8  12      462.04      660.70    113.50 o
 -16   8  12        2.21        7.83     55.35 o
 -14   8  12      634.69      388.50     87.10 o
 -12   8  12        3.07       26.71     54.63 o
 -10   8  12      824.35      914.84    110.81 o
  -8   8  12      177.26      125.63     62.61 o
  -6   8  12     1276.97     1494.19    191.58 o
  -4   8  12      820.22      708.76     53.90 o
  -2   8  12      407.49      445.69     52.30 o
   0   8  12     1455.47     1526.86    100.35 o
   2   8  12       12.08        8.42     33.63 o
   4   8  12     1156.48     1140.00     88.69 o
   6   8  12       20.55      -20.80     41.48 o
 -19   9  12       18.42      166.52     84.06 o
 -17   9  12       42.85      126.27     95.79 o
 -15   9  12       55.83       20.43     68.18 o
 -13   9  12        8.15       65.53     61.99 o
 -11   9  12       13.03       29.97     56.17 o
  -9   9  12       16.37       12.08     57.71 o
  -7   9  12        4.60       -7.94     49.87 o
  -5   9  12        2.30       10.92     51.73 o
  -3   9  12       10.66       -8.15     40.16 o
  -1   9  12       94.18      138.51     37.48 o
   1   9  12       55.99       28.67     36.49 o
   3   9  12       32.24       50.76     42.30 o
 -14  10  12      105.00      152.14     77.64 o
 -12  10  12       59.46      150.60     73.84 o
 -10  10  12       35.49       87.74    123.00 o
  -8  10  12      160.03      183.07     76.10 o
  -6  10  12      280.30      261.38     78.46 o
  -4  10  12      491.68      594.80    103.83 o
  -2  10  12       20.65      -18.30     47.72 o
   0  10  12      467.09      354.85     71.65 o
 -29   1  13       13.55      -14.92     62.22 o
 -27   1  13      171.55       74.65     53.14 o
 -25   1  13       29.61      108.72     47.04 o
 -23   1  13       38.41       27.95     41.01 o
 -21   1  13      436.60      428.28     51.47 o
 -19   1  13      417.65      495.00     51.41 o
 -17   1  13        1.04       19.71     26.69 o
 -15   1  13       98.46      102.60     30.21 o
 -13   1  13       20.20       48.36     22.17 o
 -11   1  13      194.53      190.62     24.17 o
  -9   1  13       15.69       23.27     16.96 o
  -7   1  13      813.42      745.42     41.02 o
  -5   1  13     2608.78     2658.75     74.22 o
  -3   1  13      903.72      913.31     47.87 o
  -1   1  13     1029.29     1157.10     59.55 o
   1   1  13       10.59        1.77     21.73 o
   3   1  13      626.39      674.18     49.61 o
   5   1  13       19.76        6.52     24.80 o
   7   1  13       29.72        6.09     24.21 o
   9   1  13        0.57        0.46     24.18 o
  11   1  13      169.09      146.36     33.67 o
  13   1  13        5.16      -15.94     32.66 o
 -30   2  13        7.08      -64.22     64.22 o
 -28   2  13      202.27      150.92     61.24 o
 -26   2  13       61.31       10.11     79.21 o
 -24   2  13      812.79      852.90     88.52 o
 -22   2  13        1.31       18.27     37.73 o
 -20   2  13     1181.03     1122.42     89.07 o
 -18   2  13     1886.33     1971.71     92.86 o
 -16   2  13      541.70      605.13     68.15 o
 -14   2  13     4711.53     4757.39    113.99 o
 -12   2  13      248.72      274.48     30.21 o
 -10   2  13     2917.66     2919.79     73.28 o
  -8   2  13       56.94       73.98     15.96 o
  -6   2  13      136.80      145.98     24.55 o
  -4   2  13      141.45      202.27     26.05 o
  -2   2  13      745.30      706.87     45.27 o
   0   2  13      267.61      324.41     37.00 o
   2   2  13     1890.89     1826.53     77.30 o
   4   2  13       97.74       83.45     29.46 o
   6   2  13      830.07      789.46     47.27 o
   8   2  13      347.27      351.47     37.39 o
  10   2  13       45.15       48.79     30.13 o
  12   2  13      591.85      852.75    105.09 o
  14   2  13      100.81       66.09     46.84 o
 -29   3  13       62.06       -7.41     79.84 o
 -27   3  13       76.99      160.16     58.17 o
 -25   3  13        5.23      -37.46     37.46 o
 -23   3  13      586.90      673.34     78.60 o
 -21   3  13       43.85       12.65     37.56 o
 -19   3  13      366.82      366.72     85.41 o
 -17   3  13      464.89      513.32     98.41 o
 -15   3  13       12.32       18.22     18.32 o
 -13   3  13      851.96      954.67     47.45 o
 -11   3  13     1020.18     1147.96     50.57 o
  -9   3  13     5503.95     5656.43    135.01 o
  -7   3  13      999.01     1217.52     81.42 o
  -5   3  13     5259.47     5276.56    100.54 o
  -3   3  13      336.14      348.89     30.38 o
  -1   3  13      761.60      821.57     60.60 o
   1   3  13     8870.08     8702.16    185.38 o
   3   3  13      694.66      772.14     62.31 o
   5   3  13      139.55      102.15     29.53 o
   7   3  13      118.12       92.50     31.07 o
   9   3  13        0.71      -32.59     32.59 o
  11   3  13        3.13       11.53     37.57 o
  13   3  13        3.25       -2.05     42.03 o
 -28   4  13      169.18       80.55    138.55 o
 -26   4  13       63.06       28.92     48.61 o
 -24   4  13      718.28      679.26     81.61 o
 -22   4  13      460.00      524.19     78.40 o
 -20   4  13      337.83      308.26     75.74 o
 -18   4  13      710.81      616.21     64.64 o
 -16   4  13       25.76       53.26     47.47 o
 -14   4  13     4503.23     4367.07    105.49 o
 -12   4  13      159.41      164.58     24.16 o
 -10   4  13     1349.96     1525.31     57.12 o
  -8   4  13     1919.59     1728.86     77.97 o
  -6   4  13      257.64      233.83     24.20 o
  -4   4  13     6127.69     6023.50    123.03 o
  -2   4  13      211.53      147.43     35.96 o
   0   4  13     1576.05     1527.98     87.83 o
   2   4  13       60.87      100.56     36.30 o
   4   4  13       23.18       15.32     25.42 o
   6   4  13      771.67      885.29     70.32 o
   8   4  13       19.95      -29.48     29.48 o
  10   4  13       42.27        4.60     38.26 o
  12   4  13       42.79       51.97     47.99 o
 -27   5  13      117.66       45.96     54.49 o
 -25   5  13       52.77      186.59     60.70 o
 -23   5  13     1330.01     1461.98    113.32 o
 -21   5  13        0.01      -38.63     50.42 o
 -19   5  13      564.81      717.88     72.35 o
 -17   5  13       13.03       15.98     28.16 o
 -15   5  13       18.34       50.45     24.42 o
 -13   5  13     1624.47     1679.07     64.30 o
 -11   5  13     2957.39     3018.65     78.70 o
  -9   5  13      100.28      136.39     36.40 o
  -7   5  13     3835.88     3839.23     94.11 o
  -5   5  13     4595.92     4582.42    121.91 o
  -3   5  13      206.62      243.68     43.34 o
  -1   5  13     7681.07     7507.72    207.51 o
   1   5  13      378.61      312.13     45.85 o
   3   5  13     4194.73     4272.24    148.71 o
   5   5  13     1703.65     1856.23     99.14 o
   7   5  13      201.57      110.66     54.90 o
   9   5  13      969.53      878.23     86.12 o
  11   5  13        4.59        8.49     44.76 o
 -26   6  13        0.29       28.92     60.70 o
 -24   6  13       11.59       35.88     46.76 o
 -22   6  13        0.92       49.18     42.11 o
 -20   6  13       94.22       59.95     38.42 o
 -18   6  13      120.59      203.96     42.20 o
 -16   6  13       40.66       92.53     29.85 o
 -14   6  13       26.61       12.79     15.79 o
 -12   6  13      640.53      611.78     35.27 o
 -10   6  13      216.52      199.57     20.95 o
  -8   6  13     1277.66     1234.66     50.98 o
  -6   6  13       30.15        2.35     18.74 o
  -4   6  13       43.37       33.22     28.01 o
  -2   6  13      307.93      334.72     49.02 o
   0   6  13       67.79       43.79     32.75 o
   2   6  13     1048.94      992.00     77.56 o
   4   6  13       87.70      101.45     43.92 o
   6   6  13        8.97      -12.91     37.90 o
   8   6  13        0.09       20.21     40.66 o
  10   6  13        0.00      -32.98     43.71 o
 -23   7  13     1053.20     1205.75    101.35 o
 -21   7  13       18.06       40.49     38.30 o
 -19   7  13     1403.02     1506.10     87.12 o
 -17   7  13      692.80      688.70     95.00 o
 -15   7  13      694.73      647.72     82.19 o
 -13   7  13      465.72      564.32    156.10 o
 -11   7  13     1070.02     1105.39     97.16 o
  -9   7  13     1961.02     2090.24    144.25 o
  -7   7  13      613.72      677.83     31.42 o
  -5   7  13     2549.27     2590.07    103.81 o
  -3   7  13      201.21      241.54     52.83 o
  -1   7  13     2011.15     1989.93    109.54 o
   1   7  13      766.10      794.24     78.16 o
   3   7  13     1663.74     1664.35    181.63 o
   5   7  13       27.64       -8.59     36.30 o
   7   7  13      187.66      198.26     54.26 o
 -22   8  13      131.57       27.95     45.72 o
 -20   8  13       72.05      -45.72     87.08 o
 -18   8  13       58.05      -23.95     89.26 o
 -16   8  13      289.73      158.68     80.55 o
 -14   8  13      145.31      261.51     75.63 o
 -12   8  13       25.36      -31.57     52.34 o
 -10   8  13      710.43      644.53     96.98 o
  -8   8  13      178.70       96.21     55.16 o
  -6   8  13       10.91       25.38     48.97 o
  -4   8  13      436.10      339.11     60.43 o
  -2   8  13       22.31       12.80     30.89 o
   0   8  13       55.86      101.52     41.43 o
   2   8  13       40.06       50.30     37.67 o
   4   8  13        1.21       13.45     38.32 o
   6   8  13        6.14       25.22     44.33 o
 -19   9  13      361.09      455.01    150.22 o
 -17   9  13       30.48       25.58     68.58 o
 -15   9  13       98.46      138.97     72.53 o
 -13   9  13      608.53      534.03    100.61 o
 -11   9  13      167.82      178.61     71.13 o
  -9   9  13      188.55       82.81     77.29 o
  -7   9  13       69.40       10.89     50.80 o
  -5   9  13      846.22      794.53    106.98 o
  -3   9  13       12.76       20.02     28.64 o
  -1   9  13      509.74      672.58     62.48 o
   1   9  13       60.16       11.00     53.70 o
   3   9  13      357.32      244.17     53.56 o
 -12  10  13       49.75      -14.94     66.32 o
 -10  10  13      197.21      200.71     79.18 o
  -8  10  13       47.69       98.14     66.95 o
  -6  10  13       98.46       49.86     63.21 o
  -4  10  13      289.19      354.19     88.03 o
 -30   0  14       55.05      -89.26     89.26 o
 -28   0  14        0.05      -58.78     71.84 o
 -26   0  14        0.82      -63.13     63.13 o
 -24   0  14       14.79       19.28     48.33 o
 -22   0  14      459.61      518.05    128.45 o
 -20   0  14      411.43      528.44     80.05 o
 -18   0  14     1355.55     1380.71    115.85 o
 -16   0  14     1025.08     1058.19     97.74 o
 -14   0  14     2174.84     1977.78    119.96 o
 -12   0  14      848.83      829.76     77.04 o
 -10   0  14    10652.12    10840.74    299.54 o
  -8   0  14     2216.52     2300.94     97.40 o
  -6   0  14       20.50       70.73     30.43 o
  -4   0  14     2067.95     1818.84    129.03 o
  -2   0  14        1.71        7.52     31.37 o
   0   0  14     3219.04     3336.29    140.36 o
   2   0  14       28.03       37.83     35.41 o
   4   0  14     1028.39     1164.24     93.27 o
   6   0  14        9.97       -1.84     31.99 o
   8   0  14      165.03       64.61     61.90 o
  10   0  14      496.10      760.76    110.92 o
  12   0  14       33.66        4.26     42.19 o
 -29   1  14       59.98       40.88     65.34 o
 -27   1  14      213.38      327.43     84.00 o
 -25   1  14       56.27      143.06     51.00 o
 -23   1  14      495.60      735.95     82.13 o
 -21   1  14       50.95       83.94     41.48 o
 -19   1  14      211.54      234.47     41.64 o
 -17   1  14     1101.72     1283.97     98.35 o
 -15   1  14      279.38      266.95     41.16 o
 -13   1  14      547.17      505.30     42.66 o
 -11   1  14      612.68      795.98     44.16 o
  -9   1  14     1843.66     1761.11     70.10 o
  -7   1  14     1593.25     1506.03     59.38 o
  -5   1  14       26.49       23.48     20.56 o
  -3   1  14       30.12        9.50     20.21 o
  -1   1  14      830.33      819.10     49.18 o
   1   1  14     1441.15     1549.99     71.23 o
   3   1  14       48.13       47.71     26.77 o
   5   1  14       24.80        3.07     24.68 o
   7   1  14       20.75       41.20     28.20 o
   9   1  14      327.15      233.47     36.86 o
  11   1  14       64.58       27.56     31.57 o
  13   1  14       57.33       78.82     40.88 o
 -30   2  14        2.01      -54.50     54.50 o
 -28   2  14        1.61       50.11     52.74 o
 -26   2  14      204.83      208.32     60.49 o
 -24   2  14        0.16       54.40     43.12 o
 -22   2  14       37.18      -33.52     33.52 o
 -20   2  14      239.78      375.98    132.24 o
 -18   2  14       43.93       35.08     29.88 o
 -16   2  14        0.45       21.58     23.34 o
 -14   2  14      184.17      201.32     28.16 o
 -12   2  14      275.94      252.17     26.28 o
 -10   2  14      131.10      128.45     24.63 o
  -8   2  14       80.66       40.86     26.50 o
  -6   2  14        3.17      -16.06     16.06 o
  -4   2  14     2051.76     2073.58     70.35 o
  -2   2  14      713.09      746.31     47.01 o
   0   2  14     1147.32     1096.90     65.28 o
   2   2  14      393.98      442.89     41.91 o
   4   2  14      350.04      347.10     40.28 o
   6   2  14      740.96      903.49     59.56 o
   8   2  14       37.42       -4.80     26.84 o
  10   2  14      396.76      413.96     50.99 o
  12   2  14        6.03       28.13     41.77 o
 -29   3  14       33.99       20.72     77.24 o
 -27   3  14      262.75      213.29     77.47 o
 -25   3  14       16.64      -39.99     39.99 o
 -23   3  14      635.10      688.12     79.57 o
 -21   3  14      427.14      478.71    113.86 o
 -19   3  14        3.13      -10.34     33.29 o
 -17   3  14      898.57      959.27     70.24 o
 -15   3  14      426.40      385.97     39.68 o
 -13   3  14     1136.38     1081.43     55.58 o
 -11   3  14      575.04      571.06     34.41 o
  -9   3  14      357.00      395.09     29.54 o
  -7   3  14      118.69      126.42     22.54 o
  -5   3  14       14.80        9.72     16.05 o
  -3   3  14        3.81      -18.65     19.98 o
  -1   3  14     1910.18     1833.89    106.65 o
   1   3  14       16.78       24.85     26.44 o
   3   3  14     1087.04     1061.40     86.75 o
   5   3  14     2732.60     2755.09    122.46 o
   7   3  14        0.01      -25.66     25.66 o
   9   3  14     1341.79     1291.05     89.61 o
  11   3  14      249.97      248.93     55.76 o
 -28   4  14      254.90      315.38    133.35 o
 -26   4  14       35.39      143.19     53.16 o
 -24   4  14      403.15      403.80     88.53 o
 -22   4  14       88.39      117.39     48.25 o
 -20   4  14       47.23       53.87     38.44 o
 -18   4  14       12.04       10.64     32.62 o
 -16   4  14       21.04       26.58     35.19 o
 -14   4  14     4670.49     4637.67    124.41 o
 -12   4  14     2618.87     2499.87     87.55 o
 -10   4  14     2271.17     2331.79     72.96 o
  -8   4  14        7.89      -22.39     22.39 o
  -6   4  14     3290.58     3376.15    116.70 o
  -4   4  14     3103.23     3220.10    115.73 o
  -2   4  14      267.38      250.98     78.24 o
   0   4  14     1356.49     1322.00     87.67 o
   2   4  14      206.69      292.31     50.45 o
   4   4  14        0.20      -30.46     31.64 o
   6   4  14       32.74       56.24     36.35 o
   8   4  14       17.58      -22.51     44.99 o
  10   4  14       34.02      -38.27     38.27 o
  12   4  14      161.28      196.27     63.99 o
 -27   5  14       76.87      -21.50     45.62 o
 -25   5  14       25.03      102.39     50.54 o
 -23   5  14        0.08      -22.07     38.38 o
 -21   5  14        1.77       32.26     38.56 o
 -19   5  14        0.10       13.90     36.24 o
 -17   5  14       75.59       88.40     42.35 o
 -15   5  14      271.61      236.87     38.76 o
 -13   5  14        0.89       15.79     19.59 o
 -11   5  14      613.63      596.54     41.44 o
  -9   5  14      403.07      479.37     39.26 o
  -7   5  14        0.73      -18.69     18.69 o
  -5   5  14      596.13      511.34     89.24 o
  -3   5  14      112.87       85.20     34.20 o
  -1   5  14      498.70      491.75     55.08 o
   1   5  14      339.97      426.40     54.50 o
   3   5  14      191.47      182.04     56.56 o
   5   5  14        4.35       12.87     35.76 o
   7   5  14       13.23       89.92     44.58 o
   9   5  14      175.47      173.87     53.14 o
 -26   6  14       28.74       42.84     70.46 o
 -24   6  14      461.36      531.53     76.35 o
 -22   6  14      221.02      195.31     92.00 o
 -20   6  14      152.22       90.20     43.84 o
 -18   6  14     1141.97     1316.78     82.60 o
 -16   6  14      168.71      173.03     33.85 o
 -14   6  14     3005.68     2812.63     85.77 o
 -12   6  14        2.76      -16.25     16.25 o
 -10   6  14      989.30     1171.96     57.03 o
  -8   6  14      406.51      359.72     34.13 o
  -6   6  14        0.70       11.17     26.77 o
  -4   6  14     1501.26     1410.50     95.53 o
  -2   6  14       18.83       46.92     31.02 o
   0   6  14      464.75      465.04     56.64 o
   2   6  14       70.40       64.48     38.95 o
   4   6  14       12.93        3.66     38.34 o
   6   6  14        8.24        8.88     40.97 o
   8   6  14       19.43       37.88     47.03 o
 -23   7  14       74.51      128.68     52.65 o
 -21   7  14       57.19       66.75     50.11 o
 -19   7  14       27.51       18.69     27.50 o
 -17   7  14        0.46      -36.79     38.80 o
 -15   7  14      126.07      128.36     51.76 o
 -13   7  14       14.53       37.40     45.15 o
 -11   7  14      409.58      253.39     97.81 o
  -9   7  14      172.66      181.80     50.94 o
  -7   7  14      126.57      111.40     25.99 o
  -5   7  14      267.12      273.01     45.27 o
  -3   7  14       80.29       93.08     53.24 o
  -1   7  14      342.37      415.71     60.18 o
   1   7  14       61.82       47.12     51.50 o
   3   7  14        0.72      -13.41     35.16 o
   5   7  14       15.44       92.56     45.45 o
   7   7  14        0.73      -40.85     40.85 o
 -22   8  14      185.96       91.44    117.56 o
 -20   8  14       43.60      -69.67     69.67 o
 -18   8  14       90.29       83.49     71.57 o
 -16   8  14        0.06      -48.12     48.12 o
 -14   8  14       59.26      163.93     72.30 o
 -12   8  14       26.62       23.95     55.42 o
 -10   8  14      116.12      140.15     65.30 o
  -8   8  14        6.10       43.00     58.44 o
  -6   8  14      532.97      494.24     44.14 o
  -4   8  14        0.02       50.41     35.84 o
  -2   8  14      130.11      111.30     60.61 o
   0   8  14        0.60        7.06     37.00 o
   2   8  14       17.26       19.22     39.65 o
   4   8  14        4.90      -38.75     38.75 o
 -17   9  14       49.54      186.47     83.89 o
 -15   9  14       68.36       25.46     64.76 o
 -13   9  14      175.42      264.25     89.13 o
 -11   9  14      246.72      312.00     80.72 o
  -9   9  14      245.39      232.95     80.05 o
  -7   9  14       96.65      181.89     70.58 o
  -5   9  14      463.52      519.57     95.98 o
  -3   9  14       12.87       56.53     31.56 o
  -1   9  14      623.40      785.43     69.30 o
   1   9  14      187.68      213.58     49.43 o
 -10  10  14       54.68       50.51     64.60 o
  -8  10  14       76.20       18.57     66.63 o
  -6  10  14      514.66      617.00    106.58 o
 -29   1  15       56.69       60.22     65.87 o
 -27   1  15      612.59      625.94    104.65 o
 -25   1  15      106.62      176.26     55.95 o
 -23   1  15      812.69      749.44     97.62 o
 -21   1  15      514.27      605.42     71.35 o
 -19   1  15      890.68      761.20     63.11 o
 -17   1  15     4427.74     4524.20    156.49 o
 -15   1  15      211.96      220.91     34.28 o
 -13   1  15     7368.78     7078.27    168.96 o
 -11   1  15      456.05      493.00     37.65 o
  -9   1  15     4606.77     4542.83    109.41 o
  -7   1  15     4274.72     4266.88    163.57 o
  -5   1  15     2860.64     2934.05    103.20 o
  -3   1  15     5521.17     5572.29    132.34 o
  -1   1  15     2953.73     2845.13     89.20 o
   1   1  15     3317.06     3461.01    101.22 o
   3   1  15      111.23       92.78     30.67 o
   5   1  15     4345.35     4477.37    130.95 o
   7   1  15     1320.58     1456.49     70.55 o
   9   1  15     1251.14     1304.96     74.59 o
  11   1  15     1087.16     1235.98     77.14 o
 -30   2  15       84.45       10.66     74.26 o
 -28   2  15        4.65       13.78     49.73 o
 -26   2  15       96.13       92.39     49.20 o
 -24   2  15       15.63       -7.88     38.44 o
 -22   2  15       74.37       22.37     40.87 o
 -20   2  15      108.71      100.34     55.98 o
 -18   2  15      590.49      667.99     72.21 o
 -16   2  15     2025.90     2031.90     87.48 o
 -14   2  15      775.43      901.85     56.96 o
 -12   2  15     3096.80     2940.68    105.31 o
 -10   2  15        7.39       -5.39     16.69 o
  -8   2  15     2195.82     2026.54     78.49 o
  -6   2  15     3775.58     3639.73    132.69 o
  -4   2  15      759.49      785.40     72.78 o
  -2   2  15     2255.75     2252.97    150.91 o
   0   2  15      255.11      229.55     33.07 o
   2   2  15       69.50      120.60     30.56 o
   4   2  15       87.59       14.74     32.09 o
   6   2  15       16.98        9.52     27.02 o
   8   2  15        3.15       13.79     30.86 o
  10   2  15      134.05       70.20     42.68 o
  12   2  15        3.40      -27.48     41.06 o
 -29   3  15      264.23      128.19     62.96 o
 -27   3  15      109.72      212.82     75.04 o
 -25   3  15        6.75       57.81     51.78 o
 -23   3  15       59.85       70.72     46.73 o
 -21   3  15      187.66      192.77     51.74 o
 -19   3  15       12.45      -14.05     47.44 o
 -17   3  15     3117.27     3222.35    126.01 o
 -15   3  15       18.81      -18.40     42.08 o
 -13   3  15     4192.98     3890.59    136.70 o
 -11   3  15     1933.35     2006.94     64.02 o
  -9   3  15      498.69      588.54     70.30 o
  -7   3  15     1212.99     1137.14     56.37 o
  -5   3  15      171.12      204.61     33.03 o
  -3   3  15     2196.93     2252.46     92.15 o
  -1   3  15      410.13      363.44     43.36 o
   1   3  15      147.40      120.43     44.94 o
   3   3  15       89.22       94.06     38.95 o
   5   3  15     1098.86     1034.63     78.54 o
   7   3  15        0.09       -6.81     32.92 o
   9   3  15      161.65      188.89     48.83 o
  11   3  15       56.81       69.33     45.85 o
 -28   4  15        0.01       -0.76     52.76 o
 -26   4  15       59.13       61.19     48.31 o
 -24   4  15       47.94       92.84     46.96 o
 -22   4  15        0.08      -36.01     36.01 o
 -20   4  15       12.83      -34.07     34.07 o
 -18   4  15        5.43       31.11     30.07 o
 -16   4  15       21.84       51.67     28.47 o
 -14   4  15     3383.93     3246.56    117.98 o
 -12   4  15       58.65       75.74     33.79 o
 -10   4  15     1803.85     1831.97     87.84 o
  -8   4  15     2585.10     2621.44    114.07 o
  -6   4  15        2.76      -13.40     28.11 o
  -4   4  15     6093.71     5877.55    301.98 o
  -2   4  15     2660.16     2701.43    115.28 o
   0   4  15     1196.08     1252.80     85.84 o
   2   4  15     2481.37     2469.64    126.32 o
   4   4  15        4.00       60.56     39.01 o
   6   4  15      938.42      987.89     78.74 o
   8   4  15      274.67      163.62     47.40 o
  10   4  15      228.81      346.97     68.33 o
 -27   5  15       83.82       79.48     61.32 o
 -25   5  15       12.31      -20.68     43.46 o
 -23   5  15      112.96      126.54     48.84 o
 -21   5  15      122.76       61.17     39.89 o
 -19   5  15      210.84      201.54     57.69 o
 -17   5  15       15.97      -25.78     25.78 o
 -15   5  15       70.56      115.04     46.82 o
 -13   5  15      784.27      743.70     58.68 o
 -11   5  15       41.72       34.60     27.43 o
  -9   5  15      976.87      877.92     66.93 o
  -7   5  15     1144.20     1232.60     77.48 o
  -5   5  15        2.33      -15.19     26.99 o
  -3   5  15      490.56      348.46     48.75 o
  -1   5  15       10.66       31.89     32.30 o
   1   5  15      194.56      159.05     55.27 o
   3   5  15        0.22      -32.77     32.77 o
   5   5  15       55.28       56.57     44.85 o
   7   5  15       15.63       47.57     45.54 o
   9   5  15       35.43      -17.30     47.13 o
 -26   6  15        0.18      -32.98     56.01 o
 -24   6  15       92.34      145.07     53.29 o
 -22   6  15       11.89      -42.43     42.43 o
 -20   6  15       22.51       -3.82     46.57 o
 -18   6  15       67.73       33.29     32.37 o
 -16   6  15       40.66       -6.40     38.37 o
 -14   6  15      170.45      206.13     47.45 o
 -12   6  15      126.89       78.83     26.74 o
 -10   6  15        0.33      -14.62     23.12 o
  -8   6  15      418.28      393.08     47.76 o
  -6   6  15       28.85       40.89     31.06 o
  -4   6  15       22.87       19.79     32.05 o
  -2   6  15      162.79      108.19     37.45 o
   0   6  15        8.79       -2.28     35.53 o
   2   6  15       79.97      108.24     64.29 o
   4   6  15      223.91      209.04     65.98 o
   6   6  15       72.24        7.88     44.43 o
   8   6  15        8.66        1.91     46.81 o
 -23   7  15      165.85       59.06     49.44 o
 -21   7  15       96.71      129.72     41.56 o
 -19   7  15       75.89       66.39     29.01 o
 -17   7  15       73.36      125.49     53.32 o
 -15   7  15      138.12      140.23     65.98 o
 -13   7  15        4.59      -10.13     44.68 o
 -11   7  15       54.80       99.87     79.98 o
  -9   7  15       24.00        5.70     19.30 o
  -7   7  15       12.42        2.88     24.21 o
  -5   7  15       26.72        0.34     30.69 o
  -3   7  15      223.27      305.14     66.28 o
  -1   7  15       28.22       18.79     41.89 o
   1   7  15        7.94      -35.96     37.90 o
   3   7  15      144.47       64.00     80.13 o
   5   7  15      269.29      216.46     59.25 o
 -20   8  15       23.20      161.10    108.85 o
 -18   8  15      453.65      450.26     94.85 o
 -16   8  15        2.51       36.67     68.58 o
 -14   8  15      298.49      147.09     70.61 o
 -12   8  15      137.71      176.95     69.07 o
 -10   8  15      659.27      582.33     96.20 o
  -8   8  15       91.45      160.25     67.87 o
  -6   8  15       17.94      -21.64     22.81 o
  -4   8  15      161.13      197.17     61.35 o
  -2   8  15        3.72      -34.05     34.05 o
   0   8  15      470.19      321.83     59.55 o
   2   8  15        1.08       44.81     45.58 o
 -17   9  15      121.64       46.71     66.90 o
 -15   9  15       32.60       23.89     60.68 o
 -13   9  15       85.78      151.02     76.92 o
 -11   9  15      120.06       48.48     68.49 o
  -9   9  15       53.41      107.76     71.57 o
  -7   9  15      438.43      539.23    100.75 o
  -5   9  15       35.72       14.90     58.89 o
  -3   9  15      111.44      169.33     42.22 o
  -1   9  15        8.14      -12.94     44.59 o
 -30   0  16      729.80      561.68    154.57 o
 -28   0  16       55.99        8.71     82.73 o
 -26   0  16      711.18      746.73    163.28 o
 -24   0  16      118.65      187.23    102.32 o
 -22   0  16      136.82      143.92     58.26 o
 -20   0  16      505.32      491.22     78.51 o
 -18   0  16     3436.35     3202.29    165.44 o
 -16   0  16     2943.47     2934.08    151.35 o
 -14   0  16      670.31      604.09     75.70 o
 -12   0  16    12030.99    11930.59    332.24 o
 -10   0  16      176.13      176.79     41.14 o
  -8   0  16     4584.72     4543.55    160.26 o
  -6   0  16     4474.16     4598.22    175.43 o
  -4   0  16      718.77      690.56    115.56 o
  -2   0  16     2603.50     2681.49    177.70 o
   0   0  16     1728.17     1666.79    111.92 o
   2   0  16      485.47      574.49     71.58 o
   4   0  16      173.38      127.31     53.08 o
   6   0  16      470.14      523.97    156.17 o
   8   0  16        0.64        0.71     38.01 o
  10   0  16      449.67      550.96     87.62 o
 -29   1  16      160.60      179.41    107.76 o
 -27   1  16      137.74      169.00     74.55 o
 -25   1  16        3.35       64.65     47.35 o
 -23   1  16      113.24       72.04     64.70 o
 -21   1  16      382.93      468.69     81.22 o
 -19   1  16      433.58      377.67     55.93 o
 -17   1  16      545.14      629.44    104.64 o
 -15   1  16      257.72      300.93     52.30 o
 -13   1  16      233.72      379.87     35.13 o
 -11   1  16       17.39      -17.48     19.33 o
  -9   1  16       40.31       10.12     20.51 o
  -7   1  16      450.62      509.71     40.35 o
  -5   1  16      224.19      117.08     38.55 o
  -3   1  16        2.79      -11.65     21.93 o
  -1   1  16      126.05      213.97     34.00 o
   1   1  16       93.30       86.37     30.41 o
   3   1  16       63.03       -0.27     26.83 o
   5   1  16      146.59       96.16     34.29 o
   7   1  16       14.90       29.38     28.57 o
   9   1  16      118.16      109.66     37.04 o
  11   1  16       17.98       18.82     40.91 o
 -30   2  16      316.25      285.55    125.18 o
 -28   2  16       11.42      214.97     77.73 o
 -26   2  16      318.59      461.81     74.45 o
 -24   2  16        1.41       -7.74     40.84 o
 -22   2  16      197.76      102.97     49.28 o
 -20   2  16      108.00      109.53     42.69 o
 -18   2  16     1162.61     1100.02     88.52 o
 -16   2  16       35.80       24.89     31.53 o
 -14   2  16     3297.79     3276.44    102.05 o
 -12   2  16     3584.97     3531.22    105.77 o
 -10   2  16      842.66      819.30     46.90 o
  -8   2  16     4686.47     4279.01    120.13 o
  -6   2  16        3.40        0.09     23.54 o
  -4   2  16     4352.20     4525.42    120.57 o
  -2   2  16       58.34       66.76     27.59 o
   0   2  16       65.43       45.81     25.47 o
   2   2  16      722.68      889.95     68.12 o
   4   2  16      978.27     1018.04     77.20 o
   6   2  16      163.22      110.68     46.08 o
   8   2  16       93.61       27.16     37.48 o
  10   2  16       95.97       46.53     43.70 o
 -29   3  16       34.81       58.19     56.82 o
 -27   3  16      311.08      371.44    169.53 o
 -25   3  16       84.20       44.33     49.51 o
 -23   3  16      402.02      550.56     82.05 o
 -21   3  16     1267.68     1293.17    107.76 o
 -19   3  16      399.31      462.83     64.06 o
 -17   3  16     2831.54     3273.91    123.68 o
 -15   3  16      732.53      704.71     63.47 o
 -13   3  16       61.64      103.62     33.66 o
 -11   3  16     2394.46     2325.35    103.35 o
  -9   3  16     1304.53     1111.68     73.69 o
  -7   3  16      494.78      521.08     53.82 o
  -5   3  16      126.11       69.06     35.12 o
  -3   3  16       64.67        4.31     37.69 o
  -1   3  16       39.48       15.59     32.21 o
   1   3  16       50.33       14.20     37.07 o
   3   3  16       51.38       70.97     49.02 o
   5   3  16       69.50       24.54     40.15 o
   7   3  16      439.28      580.04     65.03 o
   9   3  16       36.47       33.58     42.52 o
 -28   4  16       26.37       21.79     53.81 o
 -26   4  16        0.89      -15.27     66.71 o
 -24   4  16       30.73      -10.95     40.93 o
 -22   4  16      599.76      634.32     77.84 o
 -20   4  16        0.48      -32.75     32.75 o
 -18   4  16     4623.79     4730.71    208.98 o
 -16   4  16       66.76       -0.67     27.89 o
 -14   4  16       13.36      -25.92     25.92 o
 -12   4  16     3195.12     3168.38    116.08 o
 -10   4  16       69.67       76.88     33.08 o
  -8   4  16      728.80      709.74     61.74 o
  -6   4  16        0.31       40.03     30.88 o
  -4   4  16      323.60      285.42     78.56 o
  -2   4  16     1000.78      990.20     77.22 o
   0   4  16       25.12      -30.43     30.43 o
   2   4  16      567.46      690.68     88.61 o
   4   4  16      621.34      563.26     68.26 o
   6   4  16       42.59       27.73     43.82 o
   8   4  16      606.95      627.24     71.04 o
 -27   5  16       23.29       30.16     55.47 o
 -25   5  16      353.98      409.84     74.31 o
 -23   5  16       54.09       51.86     45.39 o
 -21   5  16      228.38      247.45     55.24 o
 -19   5  16      605.67      638.17     62.34 o
 -17   5  16      179.50      260.13     52.79 o
 -15   5  16     1264.21     1076.46     73.63 o
 -13   5  16        1.92        9.20     29.22 o
 -11   5  16      676.60      701.11     59.35 o
  -9   5  16        2.76      -13.47     26.03 o
  -7   5  16      801.61      759.51    128.83 o
  -5   5  16      222.03      263.06     98.25 o
  -3   5  16      358.67      418.74     76.36 o
  -1   5  16      581.26      590.57     63.36 o
   1   5  16      467.24      562.96     81.07 o
   3   5  16      253.13      250.66     54.54 o
   5   5  16       14.25        1.42     37.79 o
   7   5  16      105.29       84.42     52.00 o
 -26   6  16       17.48       17.66     49.79 o
 -24   6  16      136.84      156.74     53.38 o
 -22   6  16        0.44        2.60     39.10 o
 -20   6  16        8.45        1.48     35.20 o
 -18   6  16       12.13      -16.08     28.95 o
 -16   6  16      290.06      284.66     41.47 o
 -14   6  16       28.10       14.47     35.73 o
 -12   6  16        0.22      -23.87     23.87 o
 -10   6  16       12.04       20.21     25.00 o
  -8   6  16        3.32       17.30     35.51 o
  -6   6  16      365.89      398.18     50.50 o
  -4   6  16       36.07       -5.95     30.12 o
  -2   6  16      711.52      758.03     70.31 o
   0   6  16       50.12       74.90     41.56 o
   2   6  16       62.05       62.26     48.58 o
   4   6  16      498.93      550.41     72.57 o
   6   6  16        2.01      -36.88     42.87 o
 -23   7  16        7.22      -38.27     38.30 o
 -21   7  16        0.14      -30.38     42.05 o
 -19   7  16       32.32       53.80     29.21 o
 -17   7  16        5.57       14.36     50.17 o
 -15   7  16      121.88       21.47     48.25 o
 -13   7  16        8.80      -26.15     42.11 o
 -11   7  16      119.64       42.40     54.03 o
  -9   7  16       32.17       13.54     26.24 o
  -7   7  16        1.71      -19.92     32.92 o
  -5   7  16      149.65       68.26     37.44 o
  -3   7  16       10.07       -7.63     35.06 o
  -1   7  16       59.57       68.55     47.39 o
   1   7  16       22.22       13.51     43.37 o
   3   7  16        1.00       16.06     44.48 o
 -20   8  16       24.92      -41.36     87.08 o
 -18   8  16       43.93      264.84     85.34 o
 -16   8  16       97.02       62.54     77.29 o
 -14   8  16       15.75       65.04     61.35 o
 -12   8  16       32.11      -49.87     49.87 o
 -10   8  16       97.61      110.27     70.61 o
  -8   8  16        0.26        9.07     53.56 o
  -6   8  16      124.03      135.38     40.05 o
  -4   8  16        0.33        0.23     33.89 o
  -2   8  16      181.78      117.80     45.42 o
   0   8  16       27.41      -15.14     44.50 o
 -15   9  16       65.98        0.87    136.07 o
 -13   9  16       57.23       76.20     67.92 o
 -11   9  16       12.36      -57.59     57.59 o
  -9   9  16       17.03        6.35     65.41 o
  -7   9  16        7.89      101.95     68.39 o
  -5   9  16       14.33       32.57     61.06 o
  -3   9  16      118.67      161.83    104.00 o
 -29   1  17      245.34       79.39     67.68 o
 -27   1  17      235.41      165.96     73.01 o
 -25   1  17      177.57       71.69     66.85 o
 -23   1  17       19.73      -11.09     38.43 o
 -21   1  17      303.21      250.57     54.87 o
 -19   1  17       23.39       49.58     36.60 o
 -17   1  17      863.21      807.35     91.66 o
 -15   1  17       73.45       79.06     30.39 o
 -13   1  17     2033.73     2076.93     77.18 o
 -11   1  17      971.67     1047.13     55.24 o
  -9   1  17     1024.93     1174.25     59.25 o
  -7   1  17       95.03       64.50     27.63 o
  -5   1  17     1040.78      992.43     57.32 o
  -3   1  17      990.08     1082.78     61.76 o
  -1   1  17     4386.48     4343.85    119.73 o
   1   1  17      367.41      324.69     42.17 o
   3   1  17      662.43      531.75     57.22 o
   5   1  17      407.31      340.80     47.32 o
   7   1  17        2.59       10.20     33.07 o
   9   1  17      282.60      368.29     59.50 o
 -30   2  17       48.15      242.70     90.05 o
 -28   2  17        1.61       26.23     66.40 o
 -26   2  17      167.74      179.68     57.33 o
 -24   2  17       21.17       -1.37     40.68 o
 -22   2  17      155.46      219.50     54.02 o
 -20   2  17        5.14       24.28     82.54 o
 -18   2  17      140.44      119.29     44.10 o
 -16   2  17     1514.04     1575.70     89.90 o
 -14   2  17       52.79       -3.76     28.44 o
 -12   2  17     2062.23     2195.96     88.92 o
 -10   2  17       46.45       19.97     26.30 o
  -8   2  17      475.16      427.84     53.72 o
  -6   2  17     1588.12     1716.43     83.21 o
  -4   2  17       41.01       86.78     30.69 o
  -2   2  17     2091.25     1900.85     92.95 o
   0   2  17        4.52      -13.95     29.00 o
   2   2  17      460.78      474.26     64.32 o
   4   2  17      177.26      130.57     46.94 o
   6   2  17      203.26      317.27     45.45 o
   8   2  17      205.32      240.96     62.99 o
 -29   3  17       32.50      -29.85     66.34 o
 -27   3  17       61.12       71.21     60.19 o
 -25   3  17        0.00      -24.47     45.14 o
 -23   3  17      602.01      603.48     94.52 o
 -21   3  17       12.47      -37.20     37.20 o
 -19   3  17      428.87      494.25    136.51 o
 -17   3  17      818.87      794.34     84.53 o
 -15   3  17      143.75      179.25     40.03 o
 -13   3  17     1583.89     1586.15    103.38 o
 -11   3  17      387.46      297.36     44.33 o
  -9   3  17      464.55      417.16     50.79 o
  -7   3  17      135.73      125.27     38.19 o
  -5   3  17      149.45      185.14     40.03 o
  -3   3  17       26.99      -35.42     42.91 o
  -1   3  17       34.40      -15.22     54.36 o
   1   3  17        2.19       -5.09     35.66 o
   3   3  17       10.87       19.02     42.74 o
   5   3  17      122.70      217.92     47.00 o
   7   3  17        0.95      -36.81     36.81 o
 -28   4  17      274.79      321.80     72.52 o
 -26   4  17        0.57      -22.58     46.59 o
 -24   4  17      145.13      153.09     60.39 o
 -22   4  17      321.71      264.17     59.43 o
 -20   4  17       12.82        2.26     37.34 o
 -18   4  17      298.53      305.81     47.47 o
 -16   4  17      158.34      207.70     41.70 o
 -14   4  17      278.81      401.56     50.10 o
 -12   4  17       41.63       55.54     30.95 o
 -10   4  17      150.16       97.83     32.67 o
  -8   4  17      302.36      202.46     46.51 o
  -6   4  17        0.80      -26.25     26.25 o
  -4   4  17     1242.82     1004.26    100.55 o
  -2   4  17      101.71       66.57     37.81 o
   0   4  17       14.48       13.89     49.10 o
   2   4  17      283.08      313.02     55.95 o
   4   4  17        0.38      -36.23     37.70 o
   6   4  17      239.76      200.86     54.81 o
   8   4  17       18.96       -0.06     45.16 o
 -27   5  17       86.98       65.78     54.53 o
 -25   5  17       51.59      181.27     55.73 o
 -23   5  17        1.35      -38.56     38.56 o
 -21   5  17      619.21      740.52     79.23 o
 -19   5  17     1170.57     1267.31     86.75 o
 -17   5  17     1048.33     1080.57     77.17 o
 -15   5  17      398.96      418.78     51.50 o
 -13   5  17      150.84      130.71     36.07 o
 -11   5  17     1381.35     1455.00     88.95 o
  -9   5  17     1332.96     1285.40     83.73 o
  -7   5  17     1843.49     1829.03    149.26 o
  -5   5  17       75.52       37.56     34.61 o
  -3   5  17      428.62      359.42     59.39 o
  -1   5  17      879.95      953.00     80.91 o
   1   5  17       27.21       46.63     41.04 o
   3   5  17      624.28      626.41     73.53 o
   5   5  17       85.43      173.71     58.89 o
 -24   6  17      158.03      130.01     52.90 o
 -22   6  17        0.00        8.55     37.58 o
 -20   6  17       29.33       29.68     33.49 o
 -18   6  17        6.40      -28.02     28.02 o
 -16   6  17       86.57       98.12     33.82 o
 -14   6  17      197.00      196.95     42.11 o
 -12   6  17       13.34       -9.11     32.99 o
 -10   6  17       87.37       74.15     41.13 o
  -8   6  17        5.43       16.18     31.38 o
  -6   6  17        7.46      -29.69     29.69 o
  -4   6  17       79.71      148.76     41.69 o
  -2   6  17       12.76       51.61     37.21 o
   0   6  17      304.14      492.00     74.97 o
   2   6  17        3.58       22.11     47.90 o
   4   6  17        5.45      -41.11     41.42 o
 -23   7  17       13.54       48.80     44.98 o
 -21   7  17      547.02      497.83     96.30 o
 -19   7  17      310.22      309.76     48.39 o
 -17   7  17      156.45      179.18     65.67 o
 -15   7  17     2037.37     2377.02    156.84 o
 -13   7  17       41.01       43.82     23.01 o
 -11   7  17     1163.11     1300.06     77.83 o
  -9   7  17      427.79      420.13     49.33 o
  -7   7  17     1008.61     1008.88    127.47 o
  -5   7  17     1095.03     1274.43     99.00 o
  -3   7  17      103.85      122.12     48.35 o
  -1   7  17      930.32      921.58     95.80 o
   1   7  17       13.58       -6.45     45.33 o
 -20   8  17        0.00      -42.64     61.52 o
 -18   8  17        9.63       31.00     64.44 o
 -16   8  17       14.65      154.21     82.73 o
 -14   8  17        2.10       -0.24     60.96 o
 -12   8  17        0.15      101.79     69.22 o
 -10   8  17       56.92       85.70     67.52 o
  -8   8  17        8.67       21.46     39.44 o
  -6   8  17        0.71        2.78     32.14 o
  -4   8  17        0.05       -3.34     36.13 o
  -2   8  17        0.14       21.51     42.27 o
 -13   9  17      165.11      172.73     80.72 o
 -11   9  17      295.33      198.11     83.13 o
  -9   9  17      155.91      163.97     77.18 o
  -7   9  17       29.21      -27.10     65.90 o
 -30   0  18      210.84      130.62    117.56 o
 -28   0  18       46.71      130.62    102.32 o
 -26   0  18      325.98      350.51    121.92 o
 -24   0  18        3.60      -60.96     60.96 o
 -22   0  18      138.22       28.30     78.37 o
 -20   0  18       58.37       85.99     47.72 o
 -18   0  18      825.53      874.92    105.59 o
 -16   0  18      937.24      936.84    123.00 o
 -14   0  18        3.59      -14.10     46.45 o
 -12   0  18      964.46     1058.35    108.86 o
 -10   0  18        6.80      -24.24     27.39 o
  -8   0  18      384.74      280.35     47.89 o
  -6   0  18       32.91       43.47     36.16 o
  -4   0  18       61.52       58.70     37.46 o
  -2   0  18        0.64      -34.14     34.14 o
   0   0  18       52.84       23.57     42.16 o
   2   0  18      785.50      681.79     82.65 o
   4   0  18      137.67      175.10     59.03 o
   6   0  18      404.13      309.53     81.17 o
   8   0  18      331.98      241.08     70.23 o
 -29   1  18        5.28       16.69     69.22 o
 -27   1  18       52.49       -3.20     60.79 o
 -25   1  18       44.94      201.82     66.95 o
 -23   1  18       48.14       16.43     44.37 o
 -21   1  18      141.54      150.91     48.78 o
 -19   1  18      127.33      102.23     45.82 o
 -17   1  18      298.14      278.14     40.45 o
 -15   1  18     1235.49     1181.42     68.62 o
 -13   1  18       76.05       42.94     22.99 o
 -11   1  18      367.27      413.43     38.47 o
  -9   1  18       64.39       30.11     23.61 o
  -7   1  18      318.80      287.14     35.02 o
  -5   1  18     1544.06     1721.39     77.88 o
  -3   1  18      203.99      251.39     37.87 o
  -1   1  18        6.42      -16.50     27.71 o
   1   1  18       58.39      -12.82     31.08 o
   3   1  18       15.36      -32.02     32.02 o
   5   1  18       28.22       11.83     37.55 o
   7   1  18        0.15      -25.90     34.36 o
 -30   2  18      144.62      221.36     87.71 o
 -28   2  18       62.35       38.80     99.06 o
 -26   2  18        7.93      -41.05     41.05 o
 -24   2  18       24.53       46.70     46.08 o
 -22   2  18      119.12      111.55     59.91 o
 -20   2  18       50.25       66.34     42.82 o
 -18   2  18      491.91      511.43     81.07 o
 -16   2  18      200.48      240.45     45.28 o
 -14   2  18      520.57      483.60     54.17 o
 -12   2  18      402.55      325.88     60.77 o
 -10   2  18       14.58        5.36     29.92 o
  -8   2  18      100.68      123.33     35.64 o
  -6   2  18      317.37      312.71     48.91 o
  -4   2  18      532.16      555.18     60.17 o
  -2   2  18        1.99       -5.40     33.61 o
   0   2  18      314.24      263.66     76.04 o
   2   2  18       45.85        4.77     44.31 o
   4   2  18       25.30      -36.14     36.14 o
   6   2  18        2.35        4.30     42.88 o
   8   2  18       29.58      -38.60     38.60 o
 -29   3  18       14.11       84.61     72.70 o
 -27   3  18      142.26       69.60    106.24 o
 -25   3  18        5.73      -31.08     45.54 o
 -23   3  18      176.96       84.40     49.53 o
 -21   3  18      582.39      478.18     68.28 o
 -19   3  18      688.66      649.92     66.93 o
 -17   3  18     2769.69     2559.12    121.55 o
 -15   3  18      737.47      756.87     65.31 o
 -13   3  18      511.80      559.44     89.24 o
 -11   3  18     1956.59     2040.87    141.72 o
  -9   3  18      823.01      848.47     68.91 o
  -7   3  18     1790.81     1732.83    123.46 o
  -5   3  18      642.37      634.10     63.60 o
  -3   3  18      854.79      935.84    145.49 o
  -1   3  18      554.14      623.03     67.67 o
   1   3  18       61.13       -9.55     37.52 o
   3   3  18      162.06      204.39     54.08 o
   5   3  18       69.87       38.50     39.99 o
   7   3  18      424.79      491.55     66.90 o
 -28   4  18      211.67      227.87     72.23 o
 -26   4  18       84.87       85.22     53.74 o
 -24   4  18      569.80      564.19     79.88 o
 -22   4  18       91.23      103.87     56.08 o
 -20   4  18       88.71       71.45     57.82 o
 -18   4  18     1337.45     1189.63     84.15 o
 -16   4  18       56.10        9.79     31.23 o
 -14   4  18        0.31        6.74     29.60 o
 -12   4  18        1.20       16.30     29.96 o
 -10   4  18      105.97       80.65     35.05 o
  -8   4  18      489.06      444.77     60.52 o
  -6   4  18       47.67      115.24     38.91 o
  -4   4  18      279.19      200.22     47.50 o
  -2   4  18     1093.19     1073.62     99.61 o
   0   4  18       41.77       48.03     39.99 o
   2   4  18      163.48      134.12     48.41 o
   4   4  18       96.08      114.00     50.55 o
   6   4  18       21.07       48.22     45.02 o
 -27   5  18       14.89       -2.10     86.23 o
 -25   5  18      164.99      126.66     88.68 o
 -23   5  18       20.79       35.03     54.86 o
 -21   5  18       31.87      -13.06     39.60 o
 -19   5  18       33.20       -3.92     32.48 o
 -17   5  18        5.33      -28.41     33.62 o
 -15   5  18       57.40       66.30     33.74 o
 -13   5  18        0.66       36.18     31.63 o
 -11   5  18       10.42       21.25     31.09 o
  -9   5  18        1.95       -4.64     31.87 o
  -7   5  18      124.36       63.02     36.48 o
  -5   5  18      116.90       79.99     56.25 o
  -3   5  18        4.20      -32.08     32.08 o
  -1   5  18       18.19        6.82     37.57 o
   1   5  18       86.32      123.32     76.36 o
   3   5  18       26.07      -22.98     44.03 o
   5   5  18       21.81      -41.30     46.22 o
 -24   6  18      203.38      125.18     54.53 o
 -22   6  18        5.01       23.29     37.90 o
 -20   6  18      385.73      569.87     73.84 o
 -18   6  18      182.31       35.34     37.56 o
 -16   6  18     1240.05     1472.94     92.70 o
 -14   6  18      133.37      120.65     36.66 o
 -12   6  18      346.37      409.51     53.11 o
 -10   6  18      782.24      862.67     95.53 o
  -8   6  18      434.73      374.93     53.89 o
  -6   6  18     1443.98     1448.30     96.86 o
  -4   6  18        9.77        0.81     36.77 o
  -2   6  18     1534.66     1848.43    114.44 o
   0   6  18       11.71       -6.97     45.05 o
   2   6  18      197.48      301.44     73.08 o
 -21   7  18       93.44       50.12     40.53 o
 -19   7  18       73.89       34.22     28.40 o
 -17   7  18       92.05      119.15     28.83 o
 -15   7  18       97.39      118.71     61.28 o
 -13   7  18        9.83        1.71     32.68 o
 -11   7  18        0.23        8.88     33.94 o
  -9   7  18      161.37      152.27     43.32 o
  -7   7  18      109.42      142.41     45.69 o
  -5   7  18       29.33       37.31     42.53 o
  -3   7  18      133.77      147.93     52.33 o
  -1   7  18       17.66      -42.34     42.52 o
   1   7  18       22.29       -4.49     60.07 o
 -18   8  18      270.11      159.93     86.48 o
 -16   8  18      390.64      501.67    108.32 o
 -14   8  18       87.50       52.20    115.38 o
 -12   8  18      178.91      226.26     88.65 o
 -10   8  18      189.07      197.71     79.27 o
  -8   8  18      155.66      230.65     49.23 o
  -6   8  18      693.33      614.42    114.03 o
  -4   8  18       15.69       25.77     41.40 o
 -29   1  19      449.31      414.71     98.52 o
 -27   1  19      118.07      137.93    101.23 o
 -25   1  19       87.35       56.66     59.98 o
 -23   1  19      952.83      892.96    123.58 o
 -21   1  19        5.27       -9.44     40.71 o
 -19   1  19     2252.25     2410.28    139.26 o
 -17   1  19      339.05      440.53     54.19 o
 -15   1  19     3874.67     3560.66    127.32 o
 -13   1  19     2069.31     2064.53     97.38 o
 -11   1  19      659.47      639.69     52.61 o
  -9   1  19     6623.32     6188.22    163.88 o
  -7   1  19      291.55      249.41     40.56 o
  -5   1  19     6187.71     6167.48    168.47 o
  -3   1  19      666.33      745.26     63.19 o
  -1   1  19      642.48      721.07     80.04 o
   1   1  19      883.14      909.52     90.01 o
   3   1  19      111.85      104.69     45.13 o
   5   1  19      564.46      684.93     69.76 o
   7   1  19       63.63       51.17     53.35 o
 -28   2  19       20.75      117.99     69.55 o
 -26   2  19        0.56       19.99     58.44 o
 -24   2  19       12.03       67.32     49.27 o
 -22   2  19        4.09      -52.05     52.05 o
 -20   2  19        4.64        9.07     38.57 o
 -18   2  19        8.30       12.03     32.63 o
 -16   2  19       98.41       35.01     31.36 o
 -14   2  19        0.76      -22.72     29.12 o
 -12   2  19        0.08       -6.99     29.12 o
 -10   2  19      195.37      262.76     44.93 o
  -8   2  19       87.62       43.68     34.15 o
  -6   2  19      153.84      207.91     50.90 o
  -4   2  19       20.14       35.94     34.71 o
  -2   2  19       12.92       36.20     36.06 o
   0   2  19       55.05       19.02     36.32 o
   2   2  19        0.41        0.83     47.84 o
   4   2  19      187.36      124.20     53.55 o
   6   2  19       26.47      -49.92     49.92 o
 -29   3  19       70.45      -23.80     67.46 o
 -27   3  19       63.77       51.81     87.13 o
 -25   3  19      381.16      495.30     77.91 o
 -23   3  19      107.02       69.25     60.97 o
 -21   3  19       20.58        0.71     39.58 o
 -19   3  19      613.58      617.32     64.40 o
 -17   3  19        8.91        7.90     33.15 o
 -15   3  19       14.08       29.85     32.93 o
 -13   3  19        3.05      -17.22     30.37 o
 -11   3  19      135.41       96.53     37.40 o
  -9   3  19      635.03      634.07     63.74 o
  -7   3  19      329.21      328.56     51.35 o
  -5   3  19      463.87      446.06     59.51 o
  -3   3  19      972.56      905.13     79.32 o
  -1   3  19       47.55      -12.76     36.19 o
   1   3  19      358.09      452.03     66.63 o
   3   3  19       66.26       49.85     46.57 o
   5   3  19       34.29        7.15     39.79 o
 -28   4  19      380.67      322.49     76.81 o
 -26   4  19        1.14      -34.25     50.42 o
 -24   4  19      531.29      498.26     78.05 o
 -22   4  19      537.56      551.25     75.13 o
 -20   4  19      643.81      708.36     68.29 o
 -18   4  19      700.44      824.81     73.10 o
 -16   4  19       13.10       35.77     31.33 o
 -14   4  19      337.91      306.95     48.12 o
 -12   4  19       54.06        9.77     39.29 o
 -10   4  19      313.98      256.40     47.66 o
  -8   4  19      120.60      132.44     39.55 o
  -6   4  19      159.22      105.20     72.70 o
  -4   4  19      198.33      122.82     43.82 o
  -2   4  19      205.82      192.90     49.68 o
   0   4  19      241.21      247.32     66.55 o
   2   4  19       37.99       24.05     46.82 o
   4   4  19      142.41      186.32     51.40 o
 -25   5  19       17.36       71.49     50.08 o
 -23   5  19       13.51      -12.20     44.08 o
 -21   5  19      296.72      434.54     67.06 o
 -19   5  19      750.71      810.51    125.06 o
 -17   5  19      866.37      949.19     75.74 o
 -15   5  19      186.69      307.65     51.10 o
 -13   5  19      361.41      302.36     55.93 o
 -11   5  19      171.07      221.83     46.33 o
  -9   5  19        6.42       -6.42     33.12 o
  -7   5  19     1003.29     1120.24     85.22 o
  -5   5  19       35.90       -8.62     36.00 o
  -3   5  19      995.40     1017.52     86.68 o
  -1   5  19      304.70      368.92     62.28 o
   1   5  19      539.34      679.19    115.95 o
   3   5  19      136.08       91.71     74.47 o
 -24   6  19       54.58       21.27     70.69 o
 -22   6  19        0.61      -11.68     37.18 o
 -20   6  19        1.78       43.42     37.36 o
 -18   6  19      210.28       65.50     36.83 o
 -16   6  19       16.82       -7.05     33.63 o
 -14   6  19       56.07       -0.45     31.98 o
 -12   6  19      342.79      362.67     51.70 o
 -10   6  19       97.13       68.37     39.79 o
  -8   6  19      102.82       73.62     44.42 o
  -6   6  19      145.24      129.73     56.50 o
  -4   6  19        4.96        1.62     42.27 o
  -2   6  19       18.18       11.70     43.11 o
   0   6  19      210.23      160.02     87.49 o
 -21   7  19      200.60      221.30     42.72 o
 -19   7  19      182.95      176.14     85.16 o
 -17   7  19      320.38      431.37     48.62 o
 -15   7  19      294.82      414.83     57.79 o
 -13   7  19       34.12       95.86     33.46 o
 -11   7  19      170.87      211.30     45.53 o
  -9   7  19        4.31       32.46     47.25 o
  -7   7  19      444.02      526.87     70.66 o
  -5   7  19       54.51       55.11     46.97 o
  -3   7  19      221.91      218.30     61.44 o
 -16   8  19      254.89      359.81     99.28 o
 -14   8  19      194.06      210.66     85.43 o
 -12   8  19        0.23       35.52     70.76 o
 -10   8  19      169.43      174.61     36.62 o
  -8   8  19       11.82      -28.47     41.53 o
  -6   8  19      480.31      471.07     66.11 o
 -30   0  20        6.23       67.49    111.03 o
 -28   0  20      514.51      529.03    143.69 o
 -26   0  20      568.39      566.04    143.69 o
 -24   0  20      359.67      557.33    137.15 o
 -22   0  20     3067.13     3613.92    326.56 o
 -20   0  20       12.38      -34.83     67.49 o
 -18   0  20     2727.47     3052.24    241.65 o
 -16   0  20      277.68      236.70     75.11 o
 -14   0  20     1338.13     1216.93    117.76 o
 -12   0  20     4569.88     4537.85    171.50 o
 -10   0  20      482.02      561.60     88.28 o
  -8   0  20     3676.95     3814.42    224.19 o
  -6   0  20      901.37      811.88     80.97 o
  -4   0  20       14.73       35.58     42.16 o
  -2   0  20      462.53      337.10     78.51 o
   0   0  20      373.18      589.64     96.13 o
   2   0  20       18.64       -6.53     57.34 o
   4   0  20      751.86      759.79    171.99 o
 -29   1  20       13.14      -58.41     71.84 o
 -27   1  20        0.58      -17.91     61.52 o
 -25   1  20       17.24       47.42     66.40 o
 -23   1  20        0.73      -33.71     50.52 o
 -21   1  20      112.39      172.17     54.28 o
 -19   1  20      106.34      173.82     51.22 o
 -17   1  20       48.09      167.28     42.72 o
 -15   1  20      111.87      121.70     38.96 o
 -13   1  20        3.28        3.54     43.05 o
 -11   1  20        0.01       33.14     31.52 o
  -9   1  20      174.23      129.95     41.00 o
  -7   1  20       11.77       25.58     35.42 o
  -5   1  20      971.99      767.06     71.43 o
  -3   1  20        3.94       25.89     35.36 o
  -1   1  20       15.45       26.15     39.51 o
   1   1  20      116.79       93.33     48.00 o
   3   1  20       25.51       84.48     57.57 o
   5   1  20      142.06      139.22     49.27 o
 -28   2  20      409.70      517.76    203.56 o
 -26   2  20      528.00      385.04    137.15 o
 -24   2  20        0.60       37.94     46.47 o
 -22   2  20     2097.10     2034.18    208.01 o
 -20   2  20        4.75      -12.26     38.11 o
 -18   2  20      532.44      540.27     60.83 o
 -16   2  20      646.95      703.74     65.82 o
 -14   2  20      610.54      749.86     76.08 o
 -12   2  20      130.26       97.23     37.67 o
 -10   2  20     1234.53     1272.18     91.67 o
  -8   2  20      894.31     1082.62    140.15 o
  -6   2  20      898.67      861.33    105.67 o
  -4   2  20     1208.34     1069.78     85.86 o
  -2   2  20       49.39       -2.50     38.95 o
   0   2  20     1678.75     1610.79    110.76 o
   2   2  20      114.83      219.01     56.33 o
   4   2  20      462.39      577.80     92.01 o
 -27   3  20        6.16      -21.45     49.00 o
 -25   3  20      147.33      153.23     57.63 o
 -23   3  20      110.22       47.03     51.11 o
 -21   3  20        0.01      -15.62     38.62 o
 -19   3  20      135.14      139.04     43.80 o
 -17   3  20       59.14       60.31     38.00 o
 -15   3  20      227.88      343.78     51.65 o
 -13   3  20        5.52      -16.95     30.58 o
 -11   3  20       52.63       52.36     37.23 o
  -9   3  20      623.33      703.87     70.82 o
  -7   3  20       24.24       41.51     37.50 o
  -5   3  20      180.64      224.06     51.00 o
  -3   3  20       39.56      -26.37     34.14 o
  -1   3  20      223.56      224.93     54.54 o
   1   3  20       30.19       32.31     55.30 o
   3   3  20       55.26       28.77     47.45 o
 -26   4  20       95.06       94.00     55.03 o
 -24   4  20      279.63      262.25     64.38 o
 -22   4  20        5.73       33.09     42.41 o
 -20   4  20      227.76      290.41     53.62 o
 -18   4  20       18.27      -15.96     48.29 o
 -16   4  20        2.06      -25.54     32.97 o
 -14   4  20      386.33      360.02     52.96 o
 -12   4  20       64.42        5.48     42.74 o
 -10   4  20        3.02       22.47     35.82 o
  -8   4  20      897.22      866.84     77.65 o
  -6   4  20        3.80       36.73     37.27 o
  -4   4  20      209.49      157.40     47.23 o
  -2   4  20       64.19       89.79     46.59 o
   0   4  20       55.99       44.18     44.43 o
   2   4  20      137.05      145.02     57.75 o
 -25   5  20       28.57       68.06     56.58 o
 -23   5  20      108.80       78.34     49.35 o
 -21   5  20       36.52        2.35     37.59 o
 -19   5  20       75.35       84.33     40.60 o
 -17   5  20       59.15       42.81     39.28 o
 -15   5  20        7.05        2.35     35.22 o
 -13   5  20      153.18      252.84     47.87 o
 -11   5  20        4.56       32.31     40.22 o
  -9   5  20       18.80       44.53     38.78 o
  -7   5  20       70.42      -12.30     38.21 o
  -5   5  20       99.65       21.93     53.06 o
  -3   5  20       29.81      -36.95     36.95 o
  -1   5  20       12.39      -38.43     38.43 o
   1   5  20       64.34      100.26     53.93 o
 -24   6  20      137.19      110.75     52.35 o
 -22   6  20       28.53       80.66     47.34 o
 -20   6  20       82.84       40.06     58.13 o
 -18   6  20       22.15       27.39     35.49 o
 -16   6  20      217.57      176.25     44.99 o
 -14   6  20        0.71      -30.03     30.03 o
 -12   6  20       43.12       46.83     37.12 o
 -10   6  20       12.44      -17.46     34.41 o
  -8   6  20      252.13      232.83     50.30 o
  -6   6  20       31.98       35.82     42.70 o
  -4   6  20       25.12       11.83     47.13 o
  -2   6  20      176.88      178.64     57.86 o
 -19   7  20       87.85       54.46     34.30 o
 -17   7  20       13.33       33.32     44.62 o
 -15   7  20      159.66      160.75     47.66 o
 -13   7  20       17.68        7.63     38.65 o
 -11   7  20        8.25       -6.20     38.92 o
  -9   7  20       56.93      143.31     74.83 o
  -7   7  20       14.50       18.15     44.98 o
  -5   7  20       99.97      135.33     59.61 o
 -12   8  20      109.16      213.88     87.86 o
 -29   1  21       21.85       -9.08     68.39 o
 -27   1  21       46.43       48.70     63.29 o
 -25   1  21        1.93       42.31     56.90 o
 -23   1  21      236.29      105.24     58.68 o
 -21   1  21        0.17        5.01     75.11 o
 -19   1  21      627.58      877.25    151.35 o
 -17   1  21      252.45      307.55    106.08 o
 -15   1  21     1581.02     1427.63     93.33 o
 -13   1  21      984.80     1078.20     81.91 o
 -11   1  21      209.14      192.48     44.92 o
  -9   1  21     1766.35     1633.97    101.66 o
  -7   1  21       43.31       53.21     37.02 o
  -5   1  21     1095.41      879.10     79.33 o
  -3   1  21      157.64      136.70     46.00 o
  -1   1  21      530.38      436.04     76.63 o
   1   1  21      131.00      114.45     58.54 o
   3   1  21      290.52      369.66     77.89 o
 -28   2  21       32.65       44.46     68.46 o
 -26   2  21      218.07      151.04     71.66 o
 -24   2  21        0.02       42.13     68.58 o
 -22   2  21      549.25      687.57     85.35 o
 -20   2  21       10.66        0.41     51.22 o
 -18   2  21      166.83      246.04     75.09 o
 -16   2  21       33.80       12.85     44.37 o
 -14   2  21        5.01      -10.51     32.69 o
 -12   2  21      246.50      225.56     69.20 o
 -10   2  21      137.93      234.55     46.33 o
  -8   2  21      486.20      589.61     65.84 o
  -6   2  21      595.08      643.39     71.04 o
  -4   2  21       35.86        7.45     40.05 o
  -2   2  21        4.62      -13.87     38.82 o
   0   2  21       10.97        7.41     42.37 o
   2   2  21      111.82       67.67     49.60 o
 -27   3  21      143.42      166.41     77.69 o
 -25   3  21      452.63      444.47     76.14 o
 -23   3  21       88.90      139.45     54.13 o
 -21   3  21       27.77       22.76     45.65 o
 -19   3  21        4.03       30.01     36.30 o
 -17   3  21      125.31      129.35     44.31 o
 -15   3  21      439.26      384.87     55.24 o
 -13   3  21      591.10      723.73     82.33 o
 -11   3  21      627.92      708.54     71.26 o
  -9   3  21      883.56      876.26     77.07 o
  -7   3  21        0.15      -25.50     34.64 o
  -5   3  21      312.05      367.65     67.25 o
  -3   3  21       22.60       11.73     40.67 o
  -1   3  21      188.34      253.36     61.58 o
   1   3  21        1.49       -1.41     44.48 o
 -26   4  21        1.76      -21.01     68.07 o
 -24   4  21      100.82      167.18     58.62 o
 -22   4  21      219.01      163.84     57.85 o
 -20   4  21      202.76       80.39     41.25 o
 -18   4  21      156.55      172.02     46.60 o
 -16   4  21        4.82       -4.33     34.57 o
 -14   4  21      140.02      127.18     42.94 o
 -12   4  21       98.19      135.97     44.29 o
 -10   4  21      808.59      877.74    118.89 o
  -8   4  21      142.16      205.87     48.16 o
  -6   4  21       72.05       21.79     40.18 o
  -4   4  21      617.43      690.49     88.30 o
  -2   4  21        2.17       -0.33     43.82 o
   0   4  21      294.14      383.04     68.03 o
 -25   5  21        1.47       14.94     52.92 o
 -23   5  21       15.53      -41.70     41.70 o
 -21   5  21        1.00      -10.77     38.50 o
 -19   5  21       24.24        3.35     45.25 o
 -17   5  21       13.28        9.07     35.03 o
 -15   5  21      121.31       71.63     65.11 o
 -13   5  21        0.02       34.14     37.26 o
 -11   5  21      249.23      285.13     53.74 o
  -9   5  21       14.59       44.97     39.91 o
  -7   5  21      193.14      277.41     55.25 o
  -5   5  21      222.48      122.60     49.10 o
  -3   5  21       45.00       43.32     44.17 o
  -1   5  21      139.89      117.08     54.63 o
 -22   6  21        6.82      -35.62     56.56 o
 -20   6  21       35.18       51.66     38.20 o
 -18   6  21      142.26      121.84     43.41 o
 -16   6  21       45.98      -44.94     44.94 o
 -14   6  21       93.51       94.29     42.04 o
 -12   6  21      148.25      181.60     47.76 o
 -10   6  21      169.18      208.88     54.99 o
  -8   6  21      104.20       57.63     45.36 o
  -6   6  21      136.47       45.02     45.00 o
  -4   6  21       11.82        3.58     59.71 o
 -17   7  21        1.79       -1.34     32.76 o
 -15   7  21       10.74      -37.63     38.65 o
 -13   7  21       13.91       -1.38     77.16 o
 -11   7  21       58.32       14.25     47.49 o
  -9   7  21       57.11       80.58     49.32 o
  -7   7  21        0.04       -9.26     42.97 o
 -28   0  22      284.16      193.76    119.74 o
 -26   0  22       85.53       41.36     87.08 o
 -24   0  22      133.01      189.40    106.68 o
 -22   0  22     1772.85     1304.06    191.58 o
 -20   0  22      225.10      357.04    111.03 o
 -18   0  22     2300.43     1876.63    217.71 o
 -16   0  22       29.68       63.13     76.20 o
 -14   0  22     1573.40     1425.97    195.94 o
 -12   0  22     1067.63      981.85    163.28 o
 -10   0  22       68.56       17.42     76.20 o
  -8   0  22     2768.05     2919.44    296.08 o
  -6   0  22      630.10      683.60    156.75 o
  -4   0  22       56.16      102.32     95.79 o
  -2   0  22       13.74       78.37     91.44 o
   0   0  22       54.15      -69.67     69.67 o
   2   0  22        1.25      -71.84     71.84 o
 -27   1  22       47.05       83.05     67.87 o
 -25   1  22        9.22       58.05     64.44 o
 -23   1  22        6.18      -19.26     50.52 o
 -21   1  22      277.97      325.41     78.46 o
 -19   1  22       21.04      -10.48     49.19 o
 -17   1  22        5.79      -23.40     38.58 o
 -15   1  22        7.36      -21.66     50.83 o
 -13   1  22       15.20      -18.85     47.03 o
 -11   1  22        0.34       22.08     42.59 o
  -9   1  22        2.78      -36.41     36.41 o
  -7   1  22       58.80       34.28     45.63 o
  -5   1  22        2.46       46.34     42.63 o
  -3   1  22       52.86        8.02     44.96 o
  -1   1  22        0.11      -26.86     44.50 o
   1   1  22       14.20       15.12     57.95 o
 -28   2  22      111.57       75.48     74.08 o
 -26   2  22      160.64      198.30     94.70 o
 -24   2  22       14.83       29.57     60.09 o
 -22   2  22      182.99      159.50     66.95 o
 -20   2  22       27.04       89.81     55.80 o
 -18   2  22       81.19       85.43     48.36 o
 -16   2  22       75.91       78.11     38.60 o
 -14   2  22      157.14      161.81     49.33 o
 -12   2  22        2.96      -33.54     33.54 o
 -10   2  22      667.57      774.60     85.66 o
  -8   2  22      463.76      371.74     64.26 o
  -6   2  22      224.92      204.69     53.74 o
  -4   2  22      183.29      193.12     86.10 o
  -2   2  22        0.32       51.87     45.73 o
   0   2  22       23.66      -37.14     48.99 o
 -27   3  22       44.35      216.44    106.68 o
 -25   3  22      111.60      120.61     69.67 o
 -23   3  22       44.52      100.32     51.55 o
 -21   3  22       13.08        9.31     43.15 o
 -19   3  22      144.46      194.17     48.39 o
 -17   3  22      300.53      335.70     52.99 o
 -15   3  22       15.69       -8.10     32.20 o
 -13   3  22      497.47      422.47     59.67 o
 -11   3  22       34.15       46.49     38.91 o
  -9   3  22      222.87      172.65     49.87 o
  -7   3  22      256.28      326.67     57.79 o
  -5   3  22        2.27       -4.62     39.54 o
  -3   3  22       31.29      -36.13     36.13 o
  -1   3  22        7.97      -34.04     43.75 o
 -26   4  22        0.57      -16.76     52.70 o
 -24   4  22       19.19       45.03     52.28 o
 -22   4  22      137.66       60.06     49.59 o
 -20   4  22        0.30        8.17     39.00 o
 -18   4  22       32.74       33.58     42.77 o
 -16   4  22       54.42       37.48     39.68 o
 -14   4  22      215.23      231.57     50.71 o
 -12   4  22       76.44      120.34     44.39 o
 -10   4  22       34.54        7.98     38.89 o
  -8   4  22        0.47      -34.45     34.45 o
  -6   4  22       12.17       13.42     40.95 o
  -4   4  22      290.36      256.40     58.46 o
  -2   4  22       52.67       24.80     47.10 o
 -23   5  22      146.87      140.77     54.31 o
 -21   5  22      198.33      180.89    134.18 o
 -19   5  22      168.06      236.11     54.74 o
 -17   5  22      110.93       71.65     42.28 o
 -15   5  22        1.27       15.27     38.75 o
 -13   5  22      248.00      235.98     52.52 o
 -11   5  22       18.50       -0.98     41.83 o
  -9   5  22      131.71      101.05     47.13 o
  -7   5  22        4.98       13.04     40.90 o
  -5   5  22      171.56      119.74     53.31 o
  -3   5  22        7.38       20.71     46.84 o
 -20   6  22      154.99      148.68     69.76 o
 -18   6  22       58.32      106.52     42.44 o
 -16   6  22      477.59      563.52     65.95 o
 -14   6  22      152.66       53.35     44.48 o
 -12   6  22      772.83      746.62     76.76 o
 -10   6  22      231.72      310.94     57.67 o
  -8   6  22       89.32       82.87     48.29 o
  -6   6  22      166.29      183.86     58.40 o
 -27   1  23        0.79      -40.38     56.05 o
 -25   1  23      303.80      385.21     89.57 o
 -23   1  23        1.66       61.95     60.68 o
 -21   1  23        2.05      -42.69     42.69 o
 -19   1  23      126.11       67.60    134.98 o
 -17   1  23        0.04       -9.97     47.65 o
 -15   1  23       88.74       25.04     53.88 o
 -13   1  23        9.42       -6.66     38.83 o
 -11   1  23       71.61      107.67     54.67 o
  -9   1  23        6.64       46.64     45.55 o
  -7   1  23       18.50        5.19     44.50 o
  -5   1  23      226.78      165.83     94.70 o
  -3   1  23       15.39        2.18     60.04 o
  -1   1  23       88.37      169.81     73.89 o
 -26   2  23       91.48      172.52     80.55 o
 -24   2  23      132.79       65.10     62.77 o
 -22   2  23      450.59      501.96     95.76 o
 -20   2  23       32.31       13.57    102.32 o
 -18   2  23      132.64       22.34     46.04 o
 -16   2  23       25.13       64.02     47.54 o
 -14   2  23       13.76      105.42     49.87 o
 -12   2  23      337.24      173.74     54.09 o
 -10   2  23        2.52       -8.13     35.44 o
  -8   2  23      531.79      649.16    106.64 o
  -6   2  23        1.02      -44.06     44.06 o
  -4   2  23      253.00      340.15     74.94 o
  -2   2  23      106.88       61.37     55.36 o
 -25   3  23      124.89      192.93     74.73 o
 -23   3  23       46.27      120.10     65.60 o
 -21   3  23      111.03       75.29    101.30 o
 -19   3  23      109.69       -7.49     44.88 o
 -17   3  23       95.74      196.28     50.26 o
 -15   3  23        1.40      -35.67     35.67 o
 -13   3  23      136.88      241.85     52.37 o
 -11   3  23        2.45        0.88     37.70 o
  -9   3  23      106.02       40.37     43.08 o
  -7   3  23       50.60        7.34     65.99 o
  -5   3  23      112.04      176.00     55.02 o
  -3   3  23       19.40      -41.31     41.31 o
 -24   4  23       11.55      -39.87     50.81 o
 -22   4  23       96.47       79.42     52.17 o
 -20   4  23        3.20        4.38     39.19 o
 -18   4  23      120.20      134.00     47.55 o
 -16   4  23        0.68       -6.69     38.94 o
 -14   4  23        4.76      -36.72     36.86 o
 -12   4  23       48.62       78.51     43.01 o
 -10   4  23       67.03      100.37     47.76 o
  -8   4  23      262.33      204.57     58.76 o
  -6   4  23       20.45      -17.81     43.34 o
  -4   4  23      184.18      115.22     56.88 o
 -21   5  23      204.36      256.13     57.75 o
 -19   5  23      284.66      282.64     55.62 o
 -17   5  23      751.07      838.03     82.10 o
 -15   5  23       45.78       -7.53     43.52 o
 -13   5  23      937.50     1047.45     91.37 o
 -11   5  23      239.49      293.19     59.94 o
  -9   5  23      321.31      292.59     61.22 o
  -7   5  23      564.40      610.67     76.74 o
 -18   6  23       33.06       24.22     42.07 o
 -16   6  23       16.82       15.98     39.66 o
 -14   6  23      102.17      156.35     50.97 o
 -12   6  23       79.20      109.75     49.52 o
 -10   6  23        6.78      -10.30     44.38 o
 -26   0  24      288.94      291.73    119.74 o
 -24   0  24      204.52      226.41    108.85 o
 -22   0  24       17.70       60.96     91.44 o
 -20   0  24       25.01       21.77     82.73 o
 -18   0  24      124.15      174.16     93.61 o
 -16   0  24       22.53       56.60     87.08 o
 -14   0  24      563.31      616.11    141.51 o
 -12   0  24       86.42       19.59     80.55 o
 -10   0  24     1640.55     1554.42    219.88 o
  -8   0  24       10.55       34.83     87.08 o
  -6   0  24      468.38      507.25    137.15 o
  -4   0  24      372.90      389.69    130.62 o
 -27   1  24       34.64       32.45    126.27 o
 -25   1  24      287.56      247.40    112.12 o
 -23   1  24        1.32      -15.18     54.63 o
 -21   1  24      232.88      135.42     69.67 o
 -19   1  24       68.10       58.67     58.44 o
 -17   1  24       17.47       43.96     55.16 o
 -15   1  24      125.25      250.01     74.68 o
 -13   1  24        7.71       69.59     68.58 o
 -11   1  24      118.83       23.78     59.98 o
  -9   1  24      201.31      177.64     78.95 o
  -7   1  24       29.74      -12.14     91.44 o
  -5   1  24        0.14      191.53     72.93 o
  -3   1  24       44.93       49.54     69.22 o
 -26   2  24        0.10       12.07     72.93 o
 -24   2  24      152.13       80.02    125.18 o
 -22   2  24      335.27      346.95     87.86 o
 -20   2  24       96.82       28.47     59.06 o
 -18   2  24      200.76      315.06     81.20 o
 -16   2  24        9.33       -5.43     45.41 o
 -14   2  24      201.56      162.40     57.25 o
 -12   2  24      151.58      147.34     87.40 o
 -10   2  24      424.67      472.76     78.94 o
  -8   2  24        1.53      -14.52     45.07 o
  -6   2  24      221.59      348.19     74.86 o
  -4   2  24      196.28      140.01     67.71 o
 -25   3  24      154.07      143.11     73.01 o
 -23   3  24       58.15       83.53     84.91 o
 -21   3  24       78.60      170.99     75.15 o
 -19   3  24       64.98       51.95     49.16 o
 -17   3  24      303.04      397.08     71.23 o
 -15   3  24      201.35      389.23     72.53 o
 -13   3  24      586.66      696.28    115.64 o
 -11   3  24      369.29      476.14     67.62 o
  -9   3  24       81.97       94.96     48.87 o
  -7   3  24      486.38      545.02     87.99 o
  -5   3  24       27.36        4.16     55.63 o
 -22   4  24      229.93      245.94     67.31 o
 -20   4  24       83.23        9.58     50.32 o
 -18   4  24      121.48      103.42     50.10 o
 -16   4  24       77.64      101.79     46.71 o
 -14   4  24        0.59      -42.40     42.40 o
 -12   4  24      108.09        9.86     43.27 o
 -10   4  24      109.95      113.54     49.58 o
  -8   4  24      141.02       23.53     58.96 o
  -6   4  24        0.01      -43.98     43.98 o
 -19   5  24       10.54      -42.03     42.03 o
 -17   5  24        4.82       76.07     52.16 o
 -15   5  24        9.60        0.66     41.83 o
 -13   5  24        1.60      -41.05     41.05 o
 -11   5  24       27.94       -9.95     45.66 o
  -9   5  24        6.61       18.72     72.02 o
 -25   1  25      268.32      274.49     85.34 o
 -23   1  25      124.96      138.80     73.01 o
 -21   1  25        2.89      -19.30     56.17 o
 -19   1  25      197.89      231.79     73.46 o
 -17   1  25      145.97       73.45     67.26 o
 -15   1  25      503.59      343.32     84.73 o
 -13   1  25      154.35      245.12     82.06 o
 -11   1  25      939.86     1027.44    130.07 o
  -9   1  25       87.53      193.63     78.10 o
  -7   1  25       23.13       -7.67     50.73 o
  -5   1  25      574.35      700.74    119.96 o
 -24   2  25      209.79      209.12     81.20 o
 -22   2  25       11.09      118.98     76.82 o
 -20   2  25       94.48       15.81     55.79 o
 -18   2  25       32.52       37.57     99.06 o
 -16   2  25        5.60       71.54     76.20 o
 -14   2  25      104.70       -3.31    101.23 o
 -12   2  25       24.12       69.25     62.77 o
 -10   2  25       34.51       26.96     94.70 o
  -8   2  25        1.23      -51.32     57.47 o
  -6   2  25       71.29      166.50     79.65 o
 -23   3  25      124.83      175.97     75.91 o
 -21   3  25      103.70      123.59     66.95 o
 -19   3  25       92.50      190.01     73.70 o
 -17   3  25        2.36       23.16     62.27 o
 -15   3  25       16.28       -6.58     47.54 o
 -13   3  25       10.04      -28.54     47.67 o
 -11   3  25       86.31       70.43     57.79 o
  -9   3  25       83.85       27.56     68.07 o
  -7   3  25      112.57       10.73     53.93 o
 -20   4  25      216.10      191.09     89.40 o
 -18   4  25       64.44       46.71     57.04 o
 -16   4  25      115.19      106.57     59.30 o
 -14   4  25      151.86      164.44     62.17 o
 -12   4  25        7.41      -37.95     42.44 o
 -10   4  25       99.23      122.86     53.24 o
 -24   0  26      109.43       80.55     95.79 o
 -22   0  26       44.80       -2.18     80.55 o
 -20   0  26      101.39      444.12    130.62 o
 -18   0  26       98.47      167.63    102.32 o
 -16   0  26       87.26       47.90     84.91 o
 -14   0  26      114.90      169.81    108.85 o
 -12   0  26       99.82      134.98    100.14 o
 -10   0  26      109.94       23.95     84.91 o
  -8   0  26       20.82      124.09     95.79 o
 -23   1  26       27.54       40.73     82.73 o
 -21   1  26       15.66       21.25     60.79 o
 -19   1  26       32.81      163.30     73.01 o
 -17   1  26       76.97       63.44     65.30 o
 -15   1  26        6.76       37.29    126.27 o
 -13   1  26        6.06      -25.31     62.22 o
 -11   1  26       56.56       90.41     72.82 o
  -9   1  26        1.37      -27.79     56.99 o
 -22   2  26      157.58      106.83    113.21 o
 -20   2  26       89.90       96.83     73.75 o
 -18   2  26      137.98      111.23     68.49 o
 -16   2  26       60.88       61.44    103.41 o
 -14   2  26       29.07      -37.14    141.51 o
 -12   2  26        2.41       11.64     63.13 o
 -10   2  26      200.61      138.16     70.09 o
 -19   3  26        9.18      -58.57     58.57 o
 -17   3  26        0.34      -27.03     59.13 o
 -15   3  26      240.73      187.71     76.51 o
 -13   3  26        8.28       21.98     64.44 o
 -19   1  27       18.28       68.41     70.36 o
 -17   1  27       14.36      -20.64     63.76 o
 -15   1  27      164.09      262.85     86.48 o
 -13   1  27       44.52       44.86     88.17 o
 
